# Supplementary material for: Polarizing receptor activation dissociates fibroblast growth factor 2 mediated inhibition of myelination from its neuroprotective potential
Source: Acta Neuropathol Commun. 2019 Dec 19;7:212. doi: 10.1186/s40478-019-0864-6 (PMC6923900; doi:10.1186/s40478-019-0864-6)
Supplement: Supplementary file 7 — Additional file 7. Microarray data. [file 40478_2019_864_MOESM7_ESM.xlsx]

## Sheet: ANOVA
Transcript ID	gene_assignment	Gene Symbol	stepup(p-value(F2v2 vs. Control))	Fold-Change(F2v2 vs. Control)	stepup(p-value(hF2 vs. Control))	Fold-Change(hF2 vs. Control)	stepup(p-value(F2v2 vs. hF2))	Fold-Change(F2v2 vs. hF2)
17614403	AB011534 // Megf8 // multiple EGF-like-domains 8 // 1q21 // 114029	Megf8	0.113241	-1.13497	0.00193888	-1.28817	0.155445	1.13498
17748388	AB020504 // Pmf31 // PMF32 protein // 2q34 // 171453	Pmf31	0.102141	-1.14846	0.146454	-1.12092	0.866834	-1.02457
17770629	AB026288 // Sec16a // SEC16 homolog A (S. cerevisiae) // 3p13 // 114089 /// ENSRNOT0000	Sec16a	0.941437	-1.00722	0.0225227	1.15302	0.0397283	-1.16134
17762938	AB031229 // Rapgef4 // Rap guanine nucleotide exchange factor (GEF) 4 // 3q22 // 252857	Rapgef4	0.000190696	-1.34632	1.85583e-05	-1.42387	0.481528	1.0576
17686964	AB038495 // Kab // KARP-1 binding protein 1 // 13q25 // 171457 /// ENSRNOT00000005467 /	Kab	0.23585	-1.05964	0.36694	-1.04232	0.834614	-1.01661
17807875	AB039828 // Mup5 // major urinary protein 5 // 5q24 // 298107	Mup5	0.453469	-1.04148	0.607484	1.02644	0.237795	-1.06902
17636104	AB046449 // Ascl3 // achaete-scute complex homolog 3 (Drosophila) // 1q33 // 246301	Ascl3	0.277847	-1.13037	0.399174	-1.09317	0.854742	-1.03403
17880178	AB051300 // Atp6v0e1 // ATPase, H+ transporting, lysosomal, V0 subunit e1 // 10q12 // 9	Atp6v0e1	0.0347399	1.16516	0.0992386	1.11641	0.679505	1.04367
17745339	AB067445 // Itga2 // integrin, alpha 2 // 2q14 // 170921	Itga2	0.961616	1.01608	0.0114661	1.72592	0.0325289	-1.6986
17796326	AB073719 // Sox5 // SRY-box containing gene 5 // 4q44 // 140587	Sox5	6.78917e-06	-1.83282	4.96592e-08	-2.5475	0.00144811	1.38994
17829495	AB081946 // Zhx2 // zinc fingers and homeoboxes 2 // 7q32 // 314988	Zhx2	0.000314512	-1.51613	8.84625e-06	-1.78073	0.119731	1.17452
17691301	AB095021 // Ankrd36 // ankyrin repeat domain 36 // 14q21 // 305491 /// BC083629 // Ankr	Ankrd36	0.615257	-1.03411	0.305526	-1.05707	0.810389	1.0222
17613759	AB101661 // Ppp5c // protein phosphatase 5, catalytic subunit // 1q21 // 65179	Ppp5c	0.761092	1.08568	0.244494	1.26065	0.603982	-1.16115
17840410	AB121147 // Dbx2 // developing brain homeobox 2 // 7q35 // 541457	Dbx2	2.63103e-05	1.60246	0.00711667	-1.22252	3.9832e-06	1.95905
17778827	AB190506 // LOC311578 // hypothetical protein LOC311578 // 3q42 // 311578	LOC311578	0.493062	-1.06289	0.00957025	-1.22049	0.117231	1.14828
17780326	AB190508 // LOC685001 // similar to MIR-interacting saposin-like protein precursor (Tra	LOC685001	0.496815	1.09358	0.222595	-1.14482	0.0826091	1.25196
17636553	AB190510 // Arl6ip1 // ADP-ribosylation factor-like 6 interacting protein 1 // 1q35 //	Arl6ip1	0.221823	-1.08124	0.00977689	-1.16779	0.29158	1.08005
17617093	AB191343 // LOC308670 // pink-eyed dilution // 1q22 // 308670	LOC308670	0.927347	1.01277	0.431239	1.07679	0.646482	-1.06321
17660303	AB727941 // Itga3 // integrin, alpha 3 // 10q31 // 360606 /// AB727942 // Itga3 // inte	Itga3	0.0640315	1.12801	1.47538e-05	1.46233	0.00142115	-1.29639
17796582	AF009329 // Bhlhe41 // basic helix-loop-helix family, member e41 // 4q43 // 117095	Bhlhe41	0.00186119	-1.2381	8.94524e-08	-1.91252	1.97493e-05	1.54472
17612847	AF016183 // Vom2r-ps45 // vomeronasal 2 receptor, pseudogene 45 // 1q12 // 286982	Vom2r-ps45	0.946794	1.01289	0.878844	1.02289	0.968753	-1.00987
17676473	AF030243 // Il3ra // interleukin 3 receptor, alpha // 12q11 // 246144 /// NM_139260 //	Il3ra	0.283854	-1.11751	0.0258857	-1.23115	0.434972	1.10169
17777987	AF077195 // Sert1 // Sertoli cell protein 1 // --- // 246151 /// ENSRNOT00000006262 //	Sert1	0.0314788	1.18751	0.0103967	1.2167	0.856588	-1.02458
17843494	AF091111 // Pvrl1 // poliovirus receptor-related 1 // 8q22 // 192183	Pvrl1	0.440824	-1.07182	0.713688	-1.03275	0.769764	-1.03784
17833113	AF092733 // Gdf11 // growth differentiation factor 11 // 7q11 // 29454	Gdf11	0.623731	-1.07024	0.407318	-1.09944	0.897352	1.02729
17780961	AF111268 // Cd36 // CD36 molecule (thrombospondin receptor) // 4q11 // 29184 /// ENSRNO	Cd36	0.954987	1.01322	0.849585	-1.03448	0.859238	1.04816
17803732	AF127390 // Tas1r2 // taste receptor, type 1, member 2 // 5q36 // 100270683	Tas1r2	0.951985	1.00955	0.827444	-1.02682	0.840295	1.03662
17875618	AF130121 // Wdr44 // WD repeat domain 44 // Xq12 // 246152	Wdr44	0.0549626	-1.11272	0.252962	-1.06212	0.521177	-1.04764
17631210	AF130879 // Ryr1l // ryanodine receptor 1-like // 1q21 // 114207	Ryr1l	0.308771	-1.0517	0.216109	-1.05627	0.962561	1.00435
17775360	AF130881 // Ryr3 // ryanodine receptor 3 // 3q34 // 170546	Ryr3	0.000525395	-1.37484	3.27765e-05	-1.50136	0.333991	1.09202
17867345	AF132045 // Rtn4 // reticulon 4 // 14q22 // 83765 /// NR_046246 // Rn28s // 28S ribosom	Rtn4	0.234902	1.05694	0.1455	1.06319	0.94699	-1.0059
17873058	AF155826 // Kif4a // kinesin family member 4A // Xq31 // 84393	Kif4a	0.0011332	1.87944	0.000828357	1.82744	0.929905	1.02845
17712432	AF167308 // Sfrp1 // secreted frizzled-related protein 1 // 16q12.5 // 84402	Sfrp1	6.46648e-06	1.87	1.04849e-07	2.40914	0.00898425	-1.28831
17803163	AF181259 // Luzp1 // leucine zipper protein 1 // 5q36 // 79428	Luzp1	0.163527	-1.32284	0.0951768	-1.35835	0.945696	1.02685
17700037	AF203811 // Htr2a // 5-hydroxytryptamine (serotonin) receptor 2A // 15q11 // 29595	Htr2a	0.0637676	-1.09545	1.20492e-06	1.4688	2.26612e-06	-1.609
17681980	AF209406 // Cd244 // Cd244 molecule, natural killer cell receptor 2B4 // 13q24 // 64025	Cd244	0.404435	1.05564	0.147557	1.08395	0.776759	-1.02683
17659201	AF223951 // Timm22 // translocase of inner mitochondrial membrane 22 homolog (yeast) //	Timm22	0.524077	-1.04596	0.0238635	-1.14185	0.21906	1.09168
17778550	AF228043 // Ncoa6 // nuclear receptor coactivator 6 // 3q42 // 116464 /// AF176351 // N	Ncoa6	0.0640315	1.06114	0.104189	1.04949	0.837034	1.0111
17656762	AF239157 // Rasd1 // RAS, dexamethasone-induced 1 // 10q22 // 64455 /// BC099136 // Ras	Rasd1	0.0522321	-1.3363	0.108653	-1.24858	0.769389	-1.07025
17795736	AF240766 // Tas2r130 // taste receptor, type 2, member 130 // 4q42 // 690334	Tas2r130	0.425625	1.06624	0.303569	1.075	0.955964	-1.00821
17635524	AF279286 // Bcl2l1 // Bcl2-like 1 // 3q41.2 // 24888 /// ENSRNOT00000024954 // LOC29319	Bcl2l1	0.15357	1.35852	0.0804802	1.41043	0.923886	-1.03821
17821705	AF291437 // Lrrn3 // leucine rich repeat neuronal 3 // 6q21 // 81514 /// AF291437 // Lr	Lrrn3	0.898102	-1.02485	0.578601	1.07942	0.573887	-1.10624
17745587	AF309948 // C7 // complement component 7 // 2q16 // 117517	C7	0.73375	1.07812	0.00816753	-1.56572	0.00867473	1.68803
17814348	AF315944 // Otof // otoferlin // 6q14 // 84573	Otof	0.00122199	-1.53779	0.00014208	-1.68095	0.566771	1.09309
17840560	AF321135 // Hdac7 // histone deacetylase 7 // 7q36 // 84582	Hdac7	0.0269416	1.20069	0.0423264	1.16777	0.839652	1.02819
17822697	AF329638 // Sgpp1 // sphingosine-1-phosphate phosphatase 1 // 6q24 // 81536	Sgpp1	0.758545	-1.01985	0.131171	1.07245	0.104254	-1.09375
17610505	AF347030 // Epm2a // epilepsy, progressive myoclonus type 2A // 1p1 // 114005	Epm2a	0.172011	-1.15056	0.000473796	-1.47393	0.0267449	1.28105
17789851	AF352177 // Wnt2 // wingless-type MMTV integration site family member 2 // 4q21-q22 //	Wnt2	0.0275882	-1.42211	0.000152507	2.01619	3.3644e-05	-2.86725
17843107	AF368860 // Rup2 // urinary protein 2 // 8q21 // 619560 /// ENSRNOT00000007930 // LOC10	Rup2	0.962347	1.00438	0.454636	1.04766	0.627656	-1.04309
17770517	AF370447 // Lhx3 // LIM homeobox 3 // 3p13 // 170671	Lhx3	0.78545	-1.03082	0.230706	-1.10169	0.558738	1.06876
17776881	AF375874 // Trpm7 // transient receptor potential cation channel, subfamily M, member 7	Trpm7	0.680704	-1.03003	0.0277434	-1.12939	0.163805	1.09646
17628112	AF452647 // Syne1 // spectrin repeat containing, nuclear envelope 1 // 1p11 // 499010 /	Syne1	0.000115686	-1.6515	2.17384e-06	-2.0515	0.0448494	1.2422
17787924	AF468695 // Plekha5 // pleckstrin homology domain containing, family A member 5 // 4q44	Plekha5	0.00209526	-1.17606	0.016722	-1.11394	0.337833	-1.05576
17773418	AF525411 // Ttn // titin // 3q23 // 84015 /// U82224 // Ttn // titin // 3q23 // 84015	Ttn	0.807091	-1.00689	0.309195	-1.02099	0.640694	1.014
17802395	AF529211 // Fndc5 // fibronectin type III domain containing 5 // 5q36 // 260327	Fndc5	3.2341e-05	-1.42802	1.03971e-07	-1.84723	0.00078913	1.29356
17705523	AJ002942 // Rarb // retinoic acid receptor, beta // --- // 24706	Rarb	0.661193	-1.05992	0.465754	-1.08305	0.914664	1.02183
17844952	AJ007485 // Atp1a2 // ATPase, Na+/K+ transporting, alpha 2 polypeptide // 13q24-q26 //	Atp1a2	0.840849	1.01636	0.560102	-1.03606	0.503276	1.05301
17755365	AJ131848 // Col10a1 // collagen, type X, alpha 1 // 20q12 // 25681	Col10a1	0.454655	1.05842	0.964713	-1.00378	0.493385	1.06242
17720138	AJ224450 // Nid1 // nidogen 1 // 17q12.1 // 25494	Nid1	0.00809541	1.47456	0.0159932	1.37901	0.754169	1.06929
17619844	AJ295748 // Xylt1 // xylosyltransferase 1 // 1q35 // 64133	Xylt1	2.23259e-05	1.86596	8.51994e-05	1.59887	0.164639	1.16705
17779773	AJ302054 // Zbp1 // Z-DNA binding protein 1 // 3q42 // 171091	Zbp1	0.00940779	1.40727	0.82084	-1.0331	0.00942287	1.45385
17611631	AJ440711 // Arid1b // AT rich interactive domain 1B (Swi1 like) // 1q11 // 282546	Arid1b	0.0577246	-1.10797	0.00868369	-1.14738	0.643581	1.03556
17758682	AJ535460 // Gprc6a // G protein-coupled receptor, family C, group 6, member A // 20q11	Gprc6a	0.816472	1.01519	0.0198011	1.11398	0.0845002	-1.09731
17858761	AJ550893 // Il18rap // interleukin 18 receptor accessory protein // 9q21 // 373540	Il18rap	0.000990178	1.52987	0.00978162	1.32135	0.258177	1.15781
17821373	AJ601385 // Pxdn // peroxidasin homolog (Drosophila) // 6q16 // 554172 /// ENSRNOT00000	Pxdn	0.99444	-1.00146	0.216817	1.18298	0.323333	-1.1847
17867535	AJ627626 // St6gal2 // ST6 beta-galactosamide alpha-2,6-sialyltranferase 2 // 9q11 // 3	St6gal2	5.67907e-05	-1.4302	2.75153e-06	-1.57308	0.187317	1.0999
17759680	AJ646872 // Siat7E // sialyltransferase 7E // --- // 365984	Siat7E	1.79524e-06	-2.81744	2.97204e-08	-4.26559	0.00360383	1.514
17622403	AM040976 // Brsk2 // BR serine/threonine kinase 2 // 1q41 // 293631	Brsk2	4.18586e-05	-1.2441	3.80791e-06	-1.29223	0.413704	1.03868
17771485	AY169317 // Lmx1b // LIM homeobox transcription factor 1 beta // 3p11 // 114501	Lmx1b	0.000650636	-1.26055	1.20856e-06	-1.56473	0.00203999	1.24131
17698579	AY227970 // LOC290071 // similar to RIKEN cDNA A430107P09 gene // 15p13 // 290071	LOC290071	0.881382	1.02507	0.292068	1.12438	0.548138	-1.09689
17698558	AY227970 // LOC290071 // similar to RIKEN cDNA A430107P09 gene // 15p13 // 290071 /// E	LOC290071	0.802922	-1.01899	0.248979	1.06451	0.214976	-1.08472
17734486	AY228140 // Egln1 // EGL nine homolog 1 (C. elegans) // 19q12 // 308913 /// BC081694 //	Egln1	0.102141	1.11265	8.39145e-06	1.50082	0.000529532	-1.34886
17823658	AY445136 // Eml5 // echinoderm microtubule associated protein like 5 // 6q32 // 444982	Eml5	0.000115341	-1.32416	3.06568e-05	-1.34304	0.883795	1.01425
17848607	AY457971 // Eomes // eomesodermin // 8q32 // 316052	Eomes	0.982559	-1.00258	0.537679	-1.05058	0.680504	1.04787
17693772	AY496457 // LOC689604 // theobromine induced protein // 14p21 // 689604	LOC689604	0.946642	1.00805	0.62054	1.04205	0.794129	-1.03372
17771669	AY524049 // LOC502618 // ABO-family member 6 // 3p11 // 502618 /// ENSRNOT00000060011 /	LOC502618	0.655053	-1.02947	4.9852e-07	1.59497	3.0003e-06	-1.64197
17635954	AY539892 // LOC499235 // LRRGT00141 // 1q33 // 499235 /// XM_574528 // LOC499235 // LRR	LOC499235	0.645185	1.1269	0.775731	1.07061	0.894235	1.05258
17637477	AY589489 // Zfp629 // zinc finger protein 629 // 1q36 // 308998	Zfp629	0.456186	1.07657	0.00856281	1.2565	0.120083	-1.16713
17637479	AY589489 // Zfp629 // zinc finger protein 629 // 1q36 // 308998	Zfp629	0.518401	-1.04748	0.551022	1.03927	0.247848	-1.08861
17709019	AY600145 // Spag11c // sperm associated antigen 11C // 16q12.5 // 652998 /// ENSRNOT000	Spag11c	0.940581	1.01417	0.503272	1.08941	0.701187	-1.07419
17767380	AY621350 // Defb19 // defensin beta 19 // 3q41 // 641634	Defb19	0.374115	-1.071	0.471141	-1.05275	0.892664	-1.01734
17767374	AY621359 // Defb28 // defensin beta 28 // 3q41 // 641628	Defb28	0.303684	-1.08288	0.912449	1.00973	0.303557	-1.09342
17709065	AY621367 // Defb40 // defensin beta 40 // 16q12.5 // 641637 /// AY621367 // Defb40 // d	Defb40	0.906237	-1.0239	0.460698	1.10715	0.480058	-1.13361
17709033	AY623753 // Defa9 // defensin alpha 9 // 16q12.5 // 498658 /// ENSRNOT00000039969 // De	Defa9	0.636258	1.09859	0.891022	-1.02718	0.59411	1.12845
17847553	AY635905 // RGD1310036 // similar to RIKEN cDNA 4921517D21 // 8q32 // 316000	RGD1310036	0.890982	-1.01372	0.434598	1.05544	0.441787	-1.06991
17867249	AY655707 // Clul1 // clusterin-like 1 (retinal) // 9q38 // 367345 /// AY655707 // Clul1	Clul1	0.69287	1.05902	0.0856006	1.20645	0.358997	-1.13922
17795650	AY669088 // LOC502908 // Ly49s8 // 4q42 // 502908	LOC502908	0.556554	1.11092	0.511868	1.10813	0.99449	1.00252
17881144	AY856054 // LOC494539 // spectrin beta-like // 1q22 // 494539	LOC494539	0.826373	1.04602	0.0943075	-1.26818	0.0943215	1.32654
17715733	AY936210 // LOC502940 // pro-histogranin // 5q13 // 502940	LOC502940	0.509392	-1.16243	0.587676	-1.11983	0.919827	-1.03804
17880082	BC058467 // Rpl10 // ribosomal protein L10 // Xq37 // 81764	Rpl10	0.080125	1.16896	0.00218586	1.32252	0.229269	-1.13136
17781213	BC061963 // MGC72627 // similar to RIKEN cDNA A330021E22 // 4q12 // 296824	MGC72627	0.0474144	-1.33627	0.00784948	-1.45911	0.673579	1.09193
17654858	BC076383 // Haghl // hydroxyacylglutathione hydrolase-like // 10q12 // 302995	Haghl	0.00170373	-1.31817	0.000360959	-1.36553	0.772382	1.03593
17611493	BC078920 // RGD1305235 // similar to RIKEN cDNA 1700052N19 // 1p11 // 292267 /// ENSRNO	RGD1305235	0.628859	-1.05877	0.857029	-1.02085	0.822451	-1.03715
17641320	BC078922 // Fam122a // family with sequence similarity 122A // 1q51 // 309420	Fam122a	0.367486	1.09305	0.0514474	1.1812	0.516176	-1.08065
17614279	BC078962 // Ceacam6 // carcinoembryonic antigen-related cell adhesion molecule 6 // ---	Ceacam6	0.371033	-1.09596	0.562713	-1.05782	0.818956	-1.03606
17681560	BC078972 // RGD1309708 // similar to RIKEN cDNA 4930455F23 // 13q22 // 360867 /// ENSRN	RGD1309708	0.127709	-1.1356	0.595918	-1.04641	0.428731	-1.08523
17816907	BC078980 // Fam71d // family with sequence similarity 71, member D // 6q24 // 366671 //	Fam71d	0.153239	-1.14436	0.460448	-1.07076	0.601967	-1.06874
17880529	BC078989 // LOC365778 // similar to RIKEN cDNA 1700034I23 // 2q26 // 365778 /// ENSRNOT	LOC365778	0.518835	-1.09218	0.589074	1.06959	0.269414	-1.16818
17747082	BC078989 // LOC365778 // similar to RIKEN cDNA 1700034I23 // 2q26 // 365778 /// ENSRNOT	LOC365778	0.431222	1.07106	0.292591	1.08304	0.94205	-1.01119
17735968	BC078991 // RGD1306227 // similar to 4833420G17Rik protein // 2q16 // 310377 /// ENSRNO	RGD1306227	0.481115	1.08224	0.873775	1.01864	0.673914	1.06244
17791317	BC078992 // LOC500124 // similar to RIKEN cDNA 4921507P07 // 4q24 // 500124 /// ENSRNOT	LOC500124	0.124463	-1.19257	0.110859	-1.18336	0.972274	-1.00778
17692652	BC078999 // Brdt // bromodomain, testis-specific // 14p22 // 305123 /// ENSRNOT00000002	Brdt	0.00878689	-1.15665	0.00162998	-1.18951	0.724638	1.02841
17793459	BC079001 // Npap60 // nuclear pore associated protein // 7q34 // 25497	Npap60	0.498245	-1.05658	0.286435	-1.07654	0.883512	1.01889
17839095	BC079039 // RGD1359634 // similar to RIKEN cDNA 1700088E04 // 7q34 // 315126 /// ENSRNO	RGD1359634	0.303031	-1.04114	1.78379e-05	-1.23664	0.000512337	1.18777
17632379	BC079041 // MGC93975 // similar to 2310044H10Rik protein // 1q22 // 292878 /// ENSRNOT0	MGC93975	0.000893545	1.17939	1.70481e-05	1.27762	0.0890568	-1.08329
17867418	BC079060 // LOC501224 // similar to RIKEN cDNA 2610042L04 // --- // 501224	LOC501224	0.00101812	-1.47549	1.71406e-05	-1.79992	0.0780389	1.21988
17869015	BC079060 // LOC501224 // similar to RIKEN cDNA 2610042L04 // --- // 501224 /// BC079433	LOC501224	0.000773799	-1.23798	1.66029e-05	-1.36544	0.101479	1.10296
17689957	BC079124 // LOC498368 // similar to RIKEN cDNA 0610040J01 // 14p11 // 498368 /// ENSRNO	LOC498368	0.326481	-1.10812	0.00279487	-1.3479	0.0706108	1.21639
17697453	BC079134 // Ube2e2 // ubiquitin-conjugating enzyme E2E 2 // 15p16 // 361013	Ube2e2	0.102748	-1.07575	0.763001	1.01492	0.072839	-1.0918
17740984	BC079138 // Hist2h2bb // histone cluster 2, H2bb // 2q34 // 295278	Hist2h2bb	0.00222474	1.21279	0.0156293	1.1402	0.371463	1.06366
17811102	BC079148 // RGD1303271 // similar to chromosome 1 open reading frame 172 // 5q36 // 313	RGD1303271	0.794855	-1.02293	0.664124	-1.03093	0.953251	1.00782
17826444	BC079167 // RGD1359127 // similar to RIKEN cDNA 2310011J03 // 7q11 // 299612 /// ENSRNO	RGD1359127	0.0083721	1.27274	8.65884e-05	1.51337	0.0713978	-1.18906
17697802	BC079195 // LOC498465 // similar to RIKEN cDNA 1700001F09 // 15p14 // 498465	LOC498465	0.876809	-1.0172	0.55912	1.04728	0.534382	-1.0653
17697826	BC079195 // LOC498465 // similar to RIKEN cDNA 1700001F09 // 15p14 // 498465 /// ENSRNO	LOC498465	0.933195	-1.00751	0.820219	1.01578	0.813726	-1.02341
17719039	BC079269 // RGD1307537 // similar to RIKEN cDNA 4933417A18 // 17p12 // 291077 /// ENSRN	RGD1307537	0.958581	-1.00736	0.85851	1.0196	0.869253	-1.0271
17757689	BC079291 // LOC499418 // similar to Putative protein C21orf56 homolog // 20p12 // 49941	LOC499418	0.192757	-1.08512	0.601905	-1.03365	0.549118	-1.04979
17657885	BC079298 // LOC497938 // similar to RIKEN cDNA 4933402P03 // 10q24 // 497938 /// ENSRNO	LOC497938	0.290659	-1.07136	0.52645	-1.04056	0.760538	-1.0296
17676427	BC079301 // LOC288521 // similar to Leukosialin precursor (Leucocyte sialoglycoprotein)	LOC288521	0.948632	1.01596	0.71074	1.06744	0.859203	-1.05068
17717578	BC079322 // RGD1308454 // similar to RIKEN cDNA 4921537P18 // 17q12.3 // 364798	RGD1308454	0.188369	-1.16398	0.176642	-1.15367	0.967509	-1.00894
17716004	BC079348 // RGD1308114 // similar to cDNA sequence AF397014 // 17q12.1 // 361253	RGD1308114	0.318414	-1.15935	0.00646555	-1.45384	0.148942	1.25401
17746295	BC079349 // LOC361914 // similar to solute carrier family 7 (cationic amino acid transp	LOC361914	0.738033	1.03864	0.448625	1.06932	0.845585	-1.02954
17868984	BC079387 // LOC501396 // hypothetical protein LOC501396 // --- // 501396	LOC501396	0.0143871	-1.33323	0.00138943	-1.46432	0.532348	1.09832
17848713	BC079413 // Dlec1 // deleted in lung and esophageal cancer 1 isoform DLEC1-N1 // 8q32 /	Dlec1	0.778072	-1.03948	0.041478	-1.22276	0.172803	1.17632
17730922	BC079416 // Zfp276 // zinc finger protein (C2H2 type) 276 // 19q12 // 307924 /// ENSRNO	Zfp276	0.578358	1.07161	0.141258	1.15822	0.59411	-1.08082
17832505	BC079419 // RGD1305207 // similar to RIKEN cDNA 1700011A15 // 7q36 // 366990 /// ENSRNO	RGD1305207	0.543791	-1.05264	0.88926	-1.01214	0.721788	-1.04001
17710595	BC079430 // RGD1311847 // similar to 1700030K09Rik protein // 16p14 // 290615 /// ENSRN	RGD1311847	0.752715	-1.03101	0.391837	1.06543	0.292015	-1.09847
17699481	BC079432 // Fam124a // family with sequence similarity 124A // 15p12 // 691938 /// ENSR	Fam124a	0.421294	1.09464	0.979104	1.00332	0.514025	1.09102
17868415	BC079433 // LOC367381 // similar to RIKEN cDNA 4930555G01 // --- // 367381	LOC367381	0.0699157	-1.43399	0.224463	-1.25603	0.63114	-1.14169
17641230	BC079474 // Mamdc2 // MAM domain containing 2 // 1q51 // 309410	Mamdc2	5.13698e-08	8.66279	1.48596e-08	8.19123	0.833396	1.05757
17806376	BC081927 // RGD1359108 // similar to RIKEN cDNA 3110043O21 // 5q22 // 313155 /// ENSRNO	RGD1359108	0.0537192	-1.16486	0.443537	1.06172	0.0164104	-1.23675
17738377	BC081933 // RGD1560995 // similar to GTPase activating protein testicular GAP1 // 2q26	RGD1560995	0.82525	-1.02692	0.637053	1.04541	0.550455	-1.07355
17800519	BC081977 // Fam151a // family with sequence similarity 151, member A // 5q34 // 313430	Fam151a	0.980303	-1.00231	0.117732	1.09396	0.189042	-1.09649
17838806	BC081992 // MGC94207 // similar to RIKEN cDNA C030006K11 // 7q34 // 362946 /// ENSRNOT0	MGC94207	0.830723	1.03313	0.203796	1.14526	0.477157	-1.10853
17655017	BC081997 // Rab11fip3 // RAB11 family interacting protein 3 (class II) // 10q12 // 3030	Rab11fip3	0.0130009	-1.12933	0.000937062	-1.18177	0.448343	1.04643
17845076	BC082006 // RGD1359616 // similar to 2010321M09Rik protein // 8q24 // 300782 /// ENSRNO	RGD1359616	0.00479863	1.2	2.15943e-05	1.40155	0.021243	-1.16795
17632245	BC082038 // LOC690483 // hypothetical protein LOC690483 // 1q22 // 690483 /// ENSRNOT00	LOC690483	0.750593	1.01845	0.183864	1.05774	0.518957	-1.03858
17705117	BC082039 // RGD1308297 // similar to CG10084-PA // 15q22 // 306137	RGD1308297	0.0743915	-1.07127	0.00122397	-1.13974	0.151996	1.06391
17630776	BC082047 // Cyp2s1 // cytochrome P450, family 2, subfamily s, polypeptide 1 // 1q21 //	Cyp2s1	0.978777	1.00321	0.99477	1.00065	0.988741	1.00256
17711744	BC082052 // RGD1307325 // similar to RIKEN cDNA 4933411K20 // 16q11 // 306469 /// ENSRN	RGD1307325	0.585926	-1.03185	0.0332639	-1.10356	0.238365	1.0695
17868400	BC082066 // LOC363181 // similar to RIKEN cDNA 1700001E04 // 9q11 // 363181	LOC363181	0.0316186	-1.22202	0.00858495	-1.26663	0.811075	1.03651
17868159	BC082068 // LOC363337 // similar to RIKEN cDNA 1700081O22 // --- // 363337	LOC363337	0.00590853	-1.22971	8.29406e-05	-1.40187	0.0941316	1.14
17868037	BC082068 // LOC363337 // similar to RIKEN cDNA 1700081O22 // --- // 363337	LOC363337	0.00201531	-1.77216	0.000175782	-2.06142	0.475726	1.16323
17696845	BC082068 // LOC363337 // similar to RIKEN cDNA 1700081O22 // --- // 363337	LOC363337	0.0199614	-1.57217	0.00304369	-1.77065	0.660887	1.12624
17867704	BC082068 // LOC363337 // similar to RIKEN cDNA 1700081O22 // --- // 363337	LOC363337	0.580658	-1.06525	0.0287186	-1.22432	0.217687	1.14933
17868054	BC082068 // LOC363337 // similar to RIKEN cDNA 1700081O22 // --- // 363337 /// ENSRNOT0	LOC363337	5.77359e-05	-1.56643	1.49178e-06	-1.84219	0.0650437	1.17605
17797988	BC082086 // RGD1306195 // similar to RAN protein // 5q22 // 313163 /// ENSRNOT000000500	RGD1306195	0.796001	-1.01822	0.785351	-1.01629	0.987171	-1.00191
17771048	BC082103 // Wdr34 // WD repeat domain 34 // 3p12 // 296618	Wdr34	0.0136805	1.13679	0.423524	1.04061	0.115162	1.09243
17863459	BC082106 // RGD1309049 // similar to RIKEN cDNA 4933415F23 // 9q13 // 301306	RGD1309049	0.719387	1.04544	0.617599	1.05247	0.97228	-1.00672
17762760	BC082109 // LOC499806 // similar to RIKEN cDNA 4933404M02 // 3q21 // 499806 /// ENSRNOT	LOC499806	0.00511891	-1.3913	0.00014961	-1.63386	0.202242	1.17434
17749874	BC083570 // Fam46c // family with sequence similarity 46, member C // 2q34 // 310721 //	Fam46c	0.0840326	1.13141	0.0409557	-1.14599	0.00260268	1.29659
17871308	BC083583 // LOC302576 // similar to mgclh // Xq13 // 302576 /// ENSRNOT00000045297 // L	LOC302576	0.462227	-1.09591	0.911396	-1.01508	0.622007	-1.07964
17678247	BC083607 // Iqcd // IQ motif containing D // 12q16 // 498184	Iqcd	0.0885376	1.18138	0.298185	-1.10206	0.0160465	1.30195
17805159	BC083613 // RGD1311517 // similar to RIKEN cDNA 9430015G10 // 5q36 // 313775 /// ENSRNO	RGD1311517	0.0473488	1.10726	0.000348971	1.22725	0.0674212	-1.10836
17811392	BC083692 // Fam54b // family with sequence similarity 54, member B // 5q36 // 298549 //	Fam54b	0.733939	-1.02021	0.36767	1.04142	0.261011	-1.06247
17754283	BC083697 // Fam207a // family with sequence similarity 207, member A // 20p12 // 294333	Fam207a	0.0171159	1.14126	0.00243998	1.18216	0.642593	-1.03584
17710377	BC083721 // Ldb3 // LIM domain binding 3 // 16p16-p15 // 498587	Ldb3	0.0550564	-1.1597	0.0375299	-1.16191	0.99142	1.00191
17619889	BC083805 // LOC361635 // similar to RIKEN cDNA 9030624J02 // 1q35 // 361635 /// ENSRNOT	LOC361635	0.00181588	1.12328	0.0020485	1.1109	0.842481	1.01115
17652143	BC083806 // Tex2 // testis expressed 2 // 10q32.1 // 303611 /// ENSRNOT00000018332 // T	Tex2	0.00427966	-1.20284	0.00204606	-1.20969	0.961976	1.00569
17643175	BC083839 // RGD1308127 // similar to 2700078E11Rik protein // 1q55 // 365493 /// ENSRNO	RGD1308127	0.539486	1.03061	0.167281	1.05717	0.680917	-1.02577
17660032	BC083841 // Kif2b // kinesin family member 2B // 10q26 // 287624 /// ENSRNOT00000003421	Kif2b	0.428946	1.05564	0.271705	1.0673	0.924164	-1.01104
17637717	BC083846 // RGD1305014 // similar to RIKEN cDNA 2310057M21 // 1q41 // 309029 /// ENSRNO	RGD1305014	0.0734607	-1.09872	0.112409	1.0806	0.00524838	-1.18728
17861965	BC083847 // RGD1308143 // similar to D330021B20 protein // 9q36 // 316685	RGD1308143	0.0260626	-1.13639	0.044261	-1.11251	0.818417	-1.02146
17626152	BC083852 // RGD1309313 // similar to RIKEN cDNA 4930538D17 // 1q54 // 309454 /// ENSRNO	RGD1309313	0.268862	1.1054	0.793417	1.02574	0.507395	1.07767
17700278	BC083871 // RGD1308772 // similar to KIAA0564 protein // 15q11-q12 // 290381 /// BC0838	RGD1308772	0.675339	1.03476	0.00193492	1.23765	0.0168266	-1.19608
17783706	BC083875 // MGC95152 // similar to B230212L03Rik protein // 4q24 // 297109	MGC95152	0.134163	-1.20382	0.01028	-1.35507	0.442285	1.12564
17667998	BC083887 // LOC498063 // similar to RIKEN cDNA 4930563D23 // 11q11 // 498063 /// ENSRNO	LOC498063	0.149399	-1.06156	0.0240563	-1.09105	0.62941	1.02778
17698759	BC083918 // Lrrc16b // leucine rich repeat containing 16B // 15p13 // 361041 /// XM_002	Lrrc16b	0.00302058	-1.26042	0.000114083	-1.38823	0.242972	1.1014
17720840	BC085116 // Fam107b // family with sequence similarity 107, member B // 17q12.3 // 4987	Fam107b	0.231509	-1.09922	0.0452407	1.15381	0.00720145	-1.26829
17667850	BC085340 // RGD1306954 // similar to RIKEN cDNA 1110004E09 // 11q11 // 288269 /// ENSRN	RGD1306954	0.758205	-1.0455	0.68322	1.05002	0.527055	-1.0978
17828200	BC085360 // Zfc3h1 // zinc finger, C3H1-type containing // 7q22 // 314836	Zfc3h1	0.0344336	-1.09255	0.00279043	-1.13421	0.482342	1.03813
17720030	BC085813 // Mpp7 // membrane protein, palmitoylated 7 (MAGUK p55 subfamily member 7) //	Mpp7	0.000783904	-1.47026	0.000319277	-1.48474	0.959705	1.00985
17805737	BC085901 // Asph // aspartate-beta-hydroxylase // 5q13 // 312981	Asph	0.285268	-1.04482	0.0184566	-1.09166	0.353053	1.04483
17791632	BC085921 // Herc6 // hect domain and RLD 6 // 4q24 // 362376 /// ENSRNOT00000058626 //	Herc6	0.0138952	1.52681	0.233586	-1.20717	0.00253203	1.84312
17757545	BC085944 // RGD1309594 // similar to RIKEN cDNA 1810043G02; DNA segment, Chr 10, Johns	RGD1309594	0.649463	-1.03563	0.604745	-1.03499	0.996159	-1.00062
17866056	BC086329 // Dner // delta/notch-like EGF repeat containing // 9q34-q35 // 316573	Dner	0.0105055	-1.13303	0.000510032	-1.1961	0.334597	1.05567
17674349	BC086340 // Suds3 // suppressor of defective silencing 3 homolog (S. cerevisiae) // 12q	Suds3	0.000110764	1.14423	3.06771e-06	1.20243	0.0861768	-1.05087
17636967	BC086362 // Zkscan2 // zinc finger with KRAB and SCAN domains 2 // 1q36 // 368120	Zkscan2	9.57653e-05	-1.38315	2.17685e-05	-1.41291	0.837374	1.02152
17876433	BC086373 // LOC367746 // similar to Spindlin-like protein 2 (SPIN-2) // Xq13 // 367746	LOC367746	0.478237	1.14842	0.832656	1.04303	0.708719	1.10104
17673988	BC086384 // RGD1310861 // similar to RIKEN cDNA 1500011H22 // 12q16 // 288667 /// ENSRN	RGD1310861	0.652796	-1.03556	0.255441	1.07213	0.147876	-1.11026
17760233	BC086405 // RGD1304868 // similar to RIKEN cDNA 2810443J12 // 3p13 // 296550 /// BC0979	RGD1304868	0.291796	-1.09658	0.978975	1.00274	0.341802	-1.09959
17864114	BC086427 // Rnf149 // ring finger protein 149 // 9q21 // 363222	Rnf149	0.292502	1.13328	8.33748e-06	2.02954	0.000229734	-1.79085
17702919	BC086432 // Fam158a // family with sequence similarity 158, member A // 15p13 // 290224	Fam158a	0.0598891	-1.2089	0.0158483	-1.26064	0.793658	1.0428
17797728	BC086440 // Mdn1 // midasin homolog (yeast) // 5q21 // 362498	Mdn1	0.24239	1.12752	0.00765253	1.29434	0.2266	-1.14794
17760946	BC086451 // Nup188 // nucleoporin 188 // 3p12 // 366016	Nup188	0.000133617	1.42818	3.6252e-06	1.63096	0.090175	-1.14199
17707931	BC086510 // Snx25 // sorting nexin 25 // 16q11 // 306471	Snx25	0.000696145	-1.18785	0.000550811	-1.17586	0.894583	-1.0102
17648443	BC086519 // LOC100360406 // rCG34104-like // --- // 100360406 /// XM_002724518 // LOC10	LOC100360406	1.20508e-05	1.3785	1.33015e-07	1.6083	0.00515993	-1.1667
17819200	BC086564 // RGD1307315 // LOC362793 // 6q32 // 362793 /// ENSRNOT00000018568 // RGD1307	RGD1307315	0.00476532	1.31673	0.0428269	1.18796	0.347149	1.10839
17781972	BC086566 // Fam71f2 // family with sequence similarity 71, member F2 // 4q22 // 500060	Fam71f2	0.907265	-1.01594	0.998309	-1.00024	0.930248	-1.0157
17730862	BC086577 // Rpl13 // ribosomal protein L13 // 19q12 // 81765	Rpl13	0.865859	-1.05626	0.587956	1.13826	0.547772	-1.20229
17829405	BC086580 // H3f3b // H3 histone, family 3B // 10q32.3 // 117056 /// BC158615 // H3f3b /	H3f3b	0.687562	-1.01375	0.106263	-1.04232	0.418725	1.02819
17802998	BC087049 // LOC500567 // similar to RIKEN cDNA 1700029M20 // 5q36 // 500567 /// ENSRNOT	LOC500567	0.721531	-1.0385	0.972602	-1.00366	0.800565	-1.03471
17693923	BC087065 // LOC498350 // similar to testicular haploid expressed gene product isoform 2	LOC498350	0.478904	-1.0452	0.860621	-1.01139	0.684126	-1.03343
17806756	BC087107 // RGD1311249 // similar to RIKEN cDNA B230312A22 // 5q22 // 298201 /// ENSRNO	RGD1311249	0.973747	1.00292	0.000448461	1.25953	0.00187226	-1.25586
17824658	BC087137 // Igha // immunoglobulin heavy chain, alpha // 6q32 // 314487 /// BC091247 //	Igha	0.967265	-1.00437	0.62576	-1.03697	0.773939	1.03246
17804688	BC087640 // RGD1304567 // similar to RIKEN cDNA A430005L14 // 5q36 // 362671 /// ENSRNO	RGD1304567	0.988952	-1.00173	0.00430635	1.29166	0.0115935	-1.2939
17786329	BC087667 // Ift122 // intraflagellar transport 122 homolog (Chlamydomonas) // 4q42 // 3	Ift122	0.36604	-1.0417	0.000120594	-1.21125	0.002861	1.16276
17721528	BC087672 // RGD1311805 // similar to RIKEN cDNA 2400010D15 // 18p13 // 291784 /// ENSRN	RGD1311805	0.0156417	1.06472	0.00112753	1.09065	0.45056	-1.02435
17766807	BC087676 // RGD1307465 // similar to RIKEN cDNA 8430406I07 // 3q41 // 296200 /// ENSRNO	RGD1307465	0.00874903	1.25544	0.00802889	1.23904	0.933464	1.01324
17679606	BC087721 // Clasp1 // cytoplasmic linker associated protein 1 // 13q11 // 304740	Clasp1	0.0544056	-1.1251	0.00012961	-1.31831	0.0203468	1.17173
17719794	BC088171 // RGD1308147 // similar to expressed sequence AW209491 // 17q12.1 // 307008 /	RGD1308147	0.814107	1.02623	0.0356575	1.1773	0.138448	-1.1472
17693497	BC088176 // LOC360919 // similar to alpha-fetoprotein // 14p22 // 360919	LOC360919	0.661819	1.04397	0.621677	1.04275	0.994722	1.00117
17866137	BC088179 // RGD1563917 // similar to Nuclear autoantigen Sp-100 (Speckled 100 kDa) // 9	RGD1563917	0.166615	1.19789	0.0512962	1.26245	0.798137	-1.0539
17785781	BC088181 // Setmar // SET domain and mariner transposase fusion gene // 4q41 // 500281	Setmar	0.915583	1.01569	0.8484	-1.02255	0.819431	1.0386
17644155	BC088202 // Abca3 // ATP-binding cassette, subfamily A (ABC1), member 3 // 10q12 // 302	Abca3	0.0104561	-1.15549	1.67754e-05	-1.36727	0.00730766	1.18328
17782862	BC088211 // Tcrb // T-cell receptor beta chain // 4q22 // 24820	Tcrb	0.368107	1.10605	0.712198	1.04216	0.694866	1.06131
17782924	BC088211 // Tcrb // T-cell receptor beta chain // 4q22 // 24820	Tcrb	0.78271	1.03653	0.87465	-1.01842	0.714674	1.05562
17652663	BC088232 // Mrps7 // mitochondrial ribosomal protein S7 // 10q32.2 // 113958 /// ENSRNO	Mrps7	0.00435879	1.26893	0.000215413	1.39136	0.318781	-1.09648
17738190	BC088236 // RGD1359508 // similar to protein C33A12.3 // 2q26 // 361941 /// ENSRNOT0000	RGD1359508	0.313045	-1.13464	0.208302	-1.15067	0.952593	1.01412
17679264	BC088239 // Abhd11 // abhydrolase domain containing 11 // 12q12 // 360831	Abhd11	5.91245e-05	1.50052	1.19119e-06	1.76608	0.0416132	-1.17698
17677071	BC088239 // Abhd11 // abhydrolase domain containing 11 // 12q12 // 360831	Abhd11	0.000137483	1.46563	2.11977e-06	1.75286	0.0338744	-1.19597
17653172	BC088247 // LOC498029 // similar to RIKEN cDNA A730011L01 gene // 10q32.3 // 498029 ///	LOC498029	0.553473	-1.04327	0.320709	-1.0613	0.874957	1.01728
17795586	BC088257 // Ly49s6 // Ly49 stimulatory receptor 6 // 4q42 // 494196	Ly49s6	0.790296	-1.03714	0.393796	1.09148	0.320698	-1.13202
17731459	BC088280 // RGD1305215 // similar to expressed sequence AA960436 // 19p13 // 307643 ///	RGD1305215	1.55894e-05	1.51387	9.32565e-08	1.93804	0.00157066	-1.28018
17828512	BC088307 // Ppm1h // protein phosphatase 1H (PP2C domain containing) // 7q22 // 314897	Ppm1h	0.226116	-1.10252	0.0216235	-1.18528	0.465972	1.07507
17780281	BC088309 // LOC682097 // similar to TBP-associated factor 4 // --- // 682097	LOC682097	0.569734	-1.03759	0.639776	-1.02793	0.92961	-1.0094
17842604	BC088314 // Ccdc159 // coiled-coil domain containing 159 // 8q13 // 300442	Ccdc159	0.912972	-1.01346	0.609693	-1.04596	0.819352	1.03207
17791502	BC088347 // Gars // glycyl-tRNA synthetase // 4q24 // 297113	Gars	1.77245e-05	1.23184	2.74655e-08	1.48065	0.000104346	-1.20199
17678715	BC088751 // RGD1311899 // similar to RIKEN cDNA 2210016L21 gene // 12q16 // 288704 ///	RGD1311899	0.530567	-1.05773	0.154062	-1.11045	0.663684	1.04984
17880977	BC088860 // LOC501307 // similar to spermatogenesis associated glutamate (E)-rich prote	LOC501307	0.438934	1.02844	0.473956	-1.02378	0.163781	1.05289
17881002	BC088860 // LOC501307 // similar to spermatogenesis associated glutamate (E)-rich prote	LOC501307	0.56105	-1.0508	0.38017	-1.0653	0.919541	1.0138
17700564	BC088867 // RGD1308626 // similar to 9630044O09Rik protein // 15q22 // 361087	RGD1308626	0.483057	-1.05312	0.00853667	-1.18398	0.109781	1.12427
17719409	BC089212 // LOC498750 // similar to cDNA sequence BC005537 // 17p11 // 498750 /// ENSRN	LOC498750	0.0475927	-1.10247	0.0164761	-1.11873	0.861261	1.01475
17755264	BC089225 // Fam26e // family with sequence similarity 26, member E // 20q11 // 294431 /	Fam26e	0.0556234	-1.27049	0.180234	-1.16993	0.635857	-1.08595
17665192	BC089826 // RGD1309437 // similar to RIKEN cDNA 2610528E23 // 11q12 // 288176 /// ENSRN	RGD1309437	0.000596804	1.34887	1.14264e-06	1.77894	0.00201139	-1.31884
17824888	BC089840 // Igha // immunoglobulin heavy chain, alpha // 6q32 // 314487	Igha	0.941964	-1.00724	0.879568	-1.01181	0.972317	1.00453
17684809	BC089845 // Cfh // complement factor H // 13q13 // 155012 /// ENSRNOT00000036922 // LOC	Cfh	0.864208	1.02748	0.808603	-1.03158	0.73328	1.05993
17820419	BC089860 // LOC298795 // similar to 14-3-3 protein sigma // 6q13 // 298795	LOC298795	0.609033	1.13416	0.613277	-1.1159	0.348208	1.2656
17806140	BC089864 // LOC500420 // similar to CG12279-PA // 5q21 // 500420	LOC500420	0.187932	1.06632	0.000381788	1.20754	0.0196548	-1.13244
17824202	BC089882 // RGD1304878 // similar to 2410024A21Rik protein // 6q32 // 314415	RGD1304878	0.0369527	-1.12105	0.0169337	-1.13178	0.925064	1.00957
17733745	BC089891 // Tmem231 // transmembrane protein 231 // 19q12 // 361410 /// XM_001077738 //	Tmem231	0.490819	-1.04897	0.655708	-1.02948	0.858851	-1.01894
17777260	BC089908 // Fam113a // family with sequence similarity 113, member A // 3q36 // 296158	Fam113a	0.344818	-1.06557	0.487047	-1.04472	0.852215	-1.01996
17800765	BC089922 // Cc2d1b // coiled-coil and C2 domain containing 1B // 5q35 // 313478 /// FQ2	Cc2d1b	0.329371	1.07138	0.0238465	1.15254	0.365303	-1.07575
17852898	BC089935 // RGD1305464 // similar to human chromosome 15 open reading frame 39 // 8q24	RGD1305464	0.00133441	1.3383	4.63174e-06	1.70629	0.00803262	-1.27497
17723688	BC089936 // Sh3tc2 // SH3 domain and tetratricopeptide repeats 2 // 18q12.1 // 307393	Sh3tc2	0.23294	1.09714	0.306962	1.07649	0.886192	1.01918
17661968	BC089941 // Eftud2 // elongation factor Tu GTP binding domain containing 2 // 10q32.1 /	Eftud2	9.40446e-05	1.20828	7.7317e-06	1.25491	0.39048	-1.0386
17783217	BC089951 // RGD1304879 // similar to Zinc finger protein 398 (Zinc finger DNA binding p	RGD1304879	0.00038652	-1.19449	7.85261e-06	-1.29295	0.0779604	1.08243
17823503	BC089965 // LOC500700 // similar to chromosome 14 open reading frame 145 // 6q31 // 500	LOC500700	0.0050486	1.25829	0.38602	1.06707	0.0508995	1.1792
17803318	BC089979 // Rap1gap // Rap1 GTPase-activating protein // 5q36 // 313644 /// XM_00107017	Rap1gap	0.00500685	-1.39475	0.000242488	-1.59131	0.31692	1.14093
17853284	BC089991 // Coro2b // coronin, actin binding protein, 2B // 8q24 // 300768	Coro2b	0.000930762	-1.2077	8.32647e-07	-1.4921	0.00085324	1.23549
17629526	BC089996 // U2af2 // U2 small nuclear ribonucleoprotein auxiliary factor (U2AF) 2 // 1q	U2af2	0.00236596	1.15978	6.99092e-06	1.3254	0.0083651	-1.1428
17627666	BC090022 // Med23 // mediator complex subunit 23 // 1p12 // 309565 /// FQ231601 // Med2	Med23	0.948767	1.00498	0.431699	-1.04078	0.49992	1.04596
17812266	BC090317 // RGD1306186 // similar to RIKEN cDNA 4930569K13 // 5q36 // 298621 /// ENSRNO	RGD1306186	0.596783	1.07358	0.635003	1.05863	0.950592	1.01413
17677169	BC090318 // MGC94190 // similar to 0610007L01Rik protein // 12q13 // 288616 /// ENSRNOT	MGC94190	0.00402351	1.16342	0.00103012	1.1849	0.818132	-1.01846
17614908	BC091204 // RGD1563982 // similar to F-box only protein 27 // 1q21 // 499114 /// ENSRNO	RGD1563982	0.00847091	1.72652	5.63375e-05	2.69005	0.0422375	-1.55808
17775217	BC091215 // RGD1304978 // similar to RIKEN cDNA 0610027B03 // 3q33 // 295985 /// ENSRNO	RGD1304978	0.191146	1.09839	9.06674e-05	1.39262	0.00419064	-1.26787
17837439	BC091232 // RGD1310852 // similar to RIKEN cDNA 9130401M01 // 7q33 // 314992 /// ENSRNO	RGD1310852	0.614091	1.05261	0.0565121	1.16522	0.321071	-1.10698
17867409	BC091258 // LOC363306 // hypothetical protein LOC363306 // --- // 363306	LOC363306	0.611794	-1.16325	0.886793	-1.04309	0.784425	-1.11519
17782860	BC091277 // Tcrb // T-cell receptor beta chain // 4q22 // 24820	Tcrb	0.194107	1.11321	0.0529454	1.15656	0.757749	-1.03895
17658836	BC091287 // RGD1307929 // similar to CG14967-PA // 10q25 // 303280 /// ENSRNOT000000617	RGD1307929	0.355198	1.02657	0.189597	-1.03314	0.0436189	1.06059
17797130	BC091289 // Fam110b // family with sequence similarity 110, member B // 5q12 // 500400	Fam110b	0.274458	-1.10059	0.00564643	-1.25773	0.157328	1.14278
17745086	BC091304 // Kif2a // kinesin family member 2A // 2q14 // 84391	Kif2a	0.0314715	-1.18356	0.054501	-1.14929	0.816771	-1.02981
17745247	BC091305 // Skiv2l2 // superkiller viralicidic activity 2-like 2 (S. cerevisiae) // 2q1	Skiv2l2	0.931683	1.00942	0.172462	1.09942	0.335277	-1.08917
17627707	BC091331 // Moxd1 // monooxygenase, DBH-like 1 // 1p12 // 294119	Moxd1	0.0352684	-1.33899	2.9283e-06	-2.64763	0.000308857	1.97733
17816164	BC091339 // RGD1307897 // similar to RIKEN cDNA C730036B14 gene // 6q24 // 314172	RGD1307897	0.193415	-1.07526	0.054623	-1.10247	0.767585	1.02531
17650929	BC091361 // Rapgefl1 // Rap guanine nucleotide exchange factor (GEF)-like 1 // 10q31 //	Rapgefl1	0.000207583	-1.38761	4.52912e-06	-1.59134	0.0715847	1.14681
17734370	BC091416 // Nup133 // nucleoporin 133 // 19q12 // 292085 /// XM_001053507 // Nup133 //	Nup133	8.85639e-05	1.41966	1.1915e-06	1.67905	0.0227189	-1.18271
17782916	BC091428 // Tcrb // T-cell receptor beta chain // 4q22 // 24820 /// BC091277 // Tcrb //	Tcrb	0.849949	1.01888	0.466049	-1.05368	0.430522	1.07357
17713951	BC091563 // MGC114246 // similar to cathepsin R // 17p14 // 498688 /// ENSRNOT000000614	MGC114246	0.348885	1.06739	0.213434	1.07927	0.92762	-1.01113
17655107	BC091567 // Hba-a2 // hemoglobin alpha, adult chain 2 // 10q12 // 25632 /// ENSRNOT0000	Hba-a2	0.809323	1.03468	0.966109	-1.00567	0.819352	1.04054
17844157	BC092578 // RGD1311251 // similar to RIKEN cDNA 4930550C14 // 8q24 // 315665 /// ENSRNO	RGD1311251	7.08037e-05	-1.64656	1.61432e-05	-1.69634	0.845759	1.03023
17819299	BC092586 // Igh-6 // immunoglobulin heavy chain 6 // 6q33 // 299357 /// BC092580 // Igh	Igh-6	0.750289	-1.01622	0.685514	1.0172	0.521559	-1.0337
17714265	BC092615 // Spock1 // sparc/osteonectin, cwcv and kazal-like domains proteoglycan (test	Spock1	0.00226355	-1.17235	0.000113351	-1.24104	0.305399	1.0586
17854084	BC092625 // LOC681849 // similar to Protein C6orf142 homolog // --- // 681849 /// ENSRN	LOC681849	0.0475214	-1.17555	0.17937	-1.10787	0.592218	-1.06109
17845637	BC092633 // RGD1307526 // similar to modulator of estrogen induced transcription // 8q2	RGD1307526	0.808621	-1.02362	0.0259123	1.16534	0.0287574	-1.19287
17880788	BC092638 // Ipo11 // importin 11 // 2q14 // 310056	Ipo11	0.0552269	1.17798	0.00142516	1.32792	0.221535	-1.12729
17862411	BC092639 // Pcaf // p300/CBP-associated factor // 9q11 // 301164	Pcaf	0.97366	1.00297	0.000971653	-1.23518	0.00307063	1.23885
17755260	BC093379 // Fam26f // family with sequence similarity 26, member F // 20q11 // 294430 /	Fam26f	0.850564	1.02119	0.53864	1.05187	0.823621	-1.03005
17641180	BC093390 // RGD1359158 // similar to RIKEN cDNA 1110059E24 // 1q51 // 361740 /// ENSRNO	RGD1359158	0.958829	-1.0198	0.426998	-1.22046	0.606735	1.19676
17808562	BC093390 // RGD1359158 // similar to RIKEN cDNA 1110059E24 // 1q51 // 361740 /// ENSRNO	RGD1359158	0.759902	-1.06527	0.826892	1.0409	0.647355	-1.10883
17723525	BC093614 // MGC105567 // similar to cDNA sequence BC023105 // 18q12.1 // 498873 /// ENS	MGC105567	0.614352	1.07636	3.01848e-05	-1.94516	7.65217e-05	2.09369
17783210	BC094301 // Zfp212 // Zinc finger protein 212 // 4q24 // 297066 /// ENSRNOT00000009054	Zfp212	0.493579	-1.10745	0.714711	-1.05374	0.818417	-1.05096
17789430	BC094528 // Fam133b // family with sequence similarity 133, member B // 4q13 // 362320	Fam133b	0.939829	1.01382	0.694492	-1.05274	0.722184	1.06729
17634551	BC094529 // RGD1305713 // similar to RIKEN cDNA 3110040N11 // 1q31 // 293059 /// ENSRNO	RGD1305713	0.954081	-1.00768	0.789485	1.02699	0.813266	-1.03488
17829748	BC096896 // Phf20l1 // PHD finger protein 20-like 1 // 7q33 // 314964	Phf20l1	0.277847	-1.07955	0.141017	-1.09699	0.893817	1.01615
17630158	BC097327 // Hand1 // heart and neural crest derivatives expressed 1 // 10q22 // 59112 /	Hand1	0.976336	1.00243	0.9714	1.00247	0.999732	-1.00004
17629347	BC097363 // RGD1308782 // similar to Zinc finger protein OZF (POZF-1) // 1q12 // 308318	RGD1308782	0.0863956	-1.17142	0.356966	-1.08573	0.529706	-1.07892
17874767	BC097387 // MGC114427 // similar to melanoma antigen family A, 5 // Xq37 // 317297 ///	MGC114427	0.884827	1.01453	0.238801	1.08098	0.477443	-1.0655
17741703	BC097395 // Adora3 // adenosine A3 receptor // 2q34 // 25370	Adora3	0.0331658	1.28917	0.39992	1.10241	0.255271	1.16941
17759826	BC097396 // Fam166a // family with sequence similarity 166, member A // 3p13 // 311797	Fam166a	0.923781	1.01524	0.491314	1.07764	0.708488	-1.06147
17698206	BC097397 // Rpgrip1 // retinitis pigmentosa GTPase regulator interacting protein 1 // 1	Rpgrip1	0.226599	1.08227	0.400974	1.05346	0.788069	1.02735
17832052	BC097418 // MGC114464 // similar to expressed sequence AI836003 // 7q36 // 500925 /// E	MGC114464	0.86265	-1.01943	0.103276	-1.12844	0.277098	1.10693
17877704	BC097433 // MGC114483 // similar to MAGEB3 // Xq22 // 302434 /// ENSRNOT00000043817 //	MGC114483	0.34946	1.0734	0.875688	1.01291	0.532483	1.05971
17783507	BC097434 // LOC500118 // similar to RIKEN cDNA D330028D13 // 4q24 // 500118 /// ENSRNOT	LOC500118	0.9451	-1.00883	0.992916	-1.00097	0.962641	-1.00785
17879295	BC097440 // MGC114492 // similar to melanoma antigen family A, 5 // Xq36 // 317324 ///	MGC114492	0.543748	1.08537	0.714971	1.04746	0.859479	1.03619
17615685	BC097443 // MGC114499 // similar to RIKEN cDNA 4930433I11 gene // 1q22 // 499135 /// EN	MGC114499	0.41272	1.09348	0.36958	1.09102	0.992091	1.00226
17839846	BC097453 // RGD1306462 // similar to RIKEN cDNA 1700019P01 // 7q34 // 315214	RGD1306462	0.0265006	-1.18431	9.1167e-06	-1.5942	0.00154291	1.3461
17874750	BC097464 // MGC114529 // similar to melanoma antigen family A, 10 // Xq36 // 317590 ///	MGC114529	0.782765	1.02702	0.853125	1.01595	0.939409	1.0109
17704646	BC097485 // RGD1307254 // similar to RIKEN cDNA 1200011I18 // 15q11 // 298712 /// ENSRN	RGD1307254	0.886094	1.01176	0.0415056	1.11514	0.126644	-1.10218
17688964	BC097960 // Igj // immunoglobulin joining chain // 14p22 // 360922	Igj	0.714965	-1.05722	0.36233	1.11347	0.246546	-1.17719
17721894	BC097984 // MGC116121 // similar to RIKEN cDNA 2700062C07 // 18p12 // 498830 /// ENSRNO	MGC116121	0.0995815	-1.09887	0.00669593	-1.16358	0.419672	1.05889
17864790	BC097998 // Fam126b // family with sequence similarity 126, member B // 9q31 // 316415	Fam126b	0.000333161	-1.35821	1.71016e-05	-1.48502	0.265816	1.09337
17750525	BC098000 // Atxn7l2 // ataxin 7-like 2 // 2q34 // 310781 /// ENSRNOT00000065087 // Atxn	Atxn7l2	0.684147	-1.0443	0.196685	1.11129	0.123988	-1.16051
17850873	BC098017 // Fam118b // family with sequence similarity 118, member B // 8q21 // 315549	Fam118b	0.665143	1.03821	0.192394	1.09141	0.610825	-1.05124
17812170	BC098024 // Fhad1 // forkhead-associated (FHA) phosphopeptide binding domain 1 // 5q36	Fhad1	0.729836	-1.04257	0.00962376	-1.26987	0.0599626	1.21801
17637692	BC098034 // LOC499276 // similar to RIKEN cDNA 1700022C21 // 1q37 // 499276	LOC499276	0.47612	1.05031	0.492611	1.04343	0.958232	1.00659
17729100	BC098038 // LOC498933 // LOC498933 // 19q11 // 498933 /// ENSRNOT00000015541 // LOC4989	LOC498933	0.0600312	-1.08261	0.32176	-1.04099	0.46339	-1.03998
17697593	BC098040 // LOC361016 // similar to RIKEN cDNA 4933406L09 // 15p14 // 361016 /// ENSRNO	LOC361016	0.00865914	-1.25073	0.00756452	-1.23675	0.943717	-1.0113
17868685	BC098041 // MGC116197 // similar to RIKEN cDNA 1700001E04 // --- // 367620	MGC116197	0.340284	-1.14598	0.647331	-1.0664	0.716942	-1.07463
17771337	BC098043 // LOC499781 // similar to CG17122-PA // 3p11 // 499781 /// ENSRNOT00000020660	LOC499781	0.627732	1.03949	0.982104	-1.00187	0.673446	1.04143
17622710	BC098053 // RGD1311946 // similar to RIKEN cDNA 1810055G02 // 1q42 // 309145 /// ENSRNO	RGD1311946	1.00022e-05	1.4354	4.65651e-08	1.80523	0.000703673	-1.25765
17822179	BC098054 // Fscb // fibrous sheath CABYR binding protein // 6q24 // 500659	Fscb	0.906281	1.01437	0.907867	1.01162	0.988724	1.00272
17612831	BC098062 // LOC292543 // similar to solute carrier family 7 (cationic amino acid transp	LOC292543	0.921238	1.01042	0.578176	-1.04203	0.600515	1.05288
17723515	BC098065 // RGD1309362 // similar to interferon-inducible GTPase // 18q12.1 // 307415 /	RGD1309362	0.383364	-1.16827	0.000107735	-2.14306	0.00243304	1.83438
17789488	BC098747 // Samd9l // sterile alpha motif domain containing 9-like // 4q13 // 500015	Samd9l	0.0365697	1.26583	6.33963e-05	-1.73618	2.18064e-05	2.1977
17709367	BC098779 // Ankrd10 // ankyrin repeat domain 10 // 16q12.5 // 361183	Ankrd10	0.84841	-1.02425	0.579325	-1.05352	0.855403	1.02858
17712930	BC098789 // MGC112830 // similar to transcription factor // 16q12.5 // 361178 /// ENSRN	MGC112830	0.000135863	1.28094	9.31951e-06	1.35677	0.328618	-1.05919
17824127	BC098796 // Dicer1 // dicer 1, ribonuclease type III // 6q32 // 299284	Dicer1	0.599555	1.03851	0.0354213	1.12843	0.241867	-1.08659
17849581	BC098798 // Piwil4 // piwi-like 4 (Drosophila) // 8q11 // 689972	Piwil4	0.315432	-1.06371	0.618333	1.03066	0.159766	-1.09632
17816741	BC098809 // LOC366669 // similar to mKIAA1011 protein // 6q24 // 366669	LOC366669	0.0106165	-1.19184	5.42715e-05	-1.39359	0.0324851	1.16927
17620972	BC098812 // RGD1311624 // similar to KIAA0339 protein // 1q36 // 309001	RGD1311624	0.480557	1.06768	0.0477971	1.166	0.386719	-1.09208
17777439	BC098814 // RGD1311739 // similar to RIKEN cDNA 1700037H04 // 3q36 // 311428 /// ENSRNO	RGD1311739	0.604241	1.08023	0.00519105	1.41906	0.0502445	-1.31367
17771084	BC098818 // LOC499770 // similar to LOC495800 protein // 3p12 // 499770 /// ENSRNOT0000	LOC499770	0.552789	1.0317	0.0129834	1.11529	0.126438	-1.08102
17804509	BC098821 // Nol9 // nucleolar protein 9 // 5q36 // 313744	Nol9	0.000131804	1.3247	1.15493e-06	1.55232	0.0122347	-1.17183
17663989	BC098826 // Fam195b // family with sequence similarity 195, member B // 10q32.3 // 3606	Fam195b	0.931952	1.00734	0.0317723	1.12448	0.0865481	-1.11629
17800421	BC098851 // Usp24 // ubiquitin specific protease 24 // 5q34 // 313427 /// ENSRNOT000000	Usp24	0.941806	1.00887	0.0983107	-1.13313	0.141564	1.14318
17719969	BC098858 // Epc1 // enhancer of polycomb homolog 1 (Drosophila) // 17q12.1 // 307042 //	Epc1	0.662676	-1.02252	0.0576621	-1.07739	0.292402	1.05366
17787809	BC098929 // LOC500354 // similar to C030030A07Rik protein // 4q43 // 500354 /// ENSRNOT	LOC500354	0.044165	1.15052	0.525903	1.04541	0.230556	1.10054
17802986	BC098937 // MGC114440 // similar to RIKEN cDNA 4930555I21 // 5q36 // 500566 /// ENSRNOT	MGC114440	0.00189806	-1.45344	1.88911e-06	-2.22735	0.00147936	1.53247
17776804	BC098940 // Atp8b4 // ATPase, class I, type 8B, member 4 // 3q36 // 311396 /// ENSRNOT0	Atp8b4	0.494145	1.06256	0.640122	1.03966	0.874957	1.02203
17633312	BC099080 // E2f8 // E2F transcription factor 8 // 1q22 // 308607 /// ENSRNOT00000056074	E2f8	0.000318007	1.9197	1.98433e-05	2.27787	0.324053	-1.18657
17715987	BC099163 // Cdk13 // cyclin-dependent kinase 13 // 17q12.1 // 306998	Cdk13	0.998787	-1.00009	0.789901	1.0126	0.860699	-1.01269
17854478	BC099201 // RGD1307365 // similar to KIAA1009 protein // 8q31 // 300880	RGD1307365	0.77361	-1.04648	0.0374539	-1.26758	0.161729	1.21128
17765862	BC099211 // Ascc3l1 // activating signal cointegrator 1 complex subunit 3-like 1 // 3q3	Ascc3l1	0.257316	-1.11531	0.0390716	-1.19575	0.576075	1.07213
17698598	BC099216 // RGD1311300 // similar to T cell receptor V delta 6 // 15p13 // 364378	RGD1311300	0.197855	1.11851	0.691317	1.03662	0.485542	1.079
17698585	BC099216 // RGD1311300 // similar to T cell receptor V delta 6 // 15p13 // 364378	RGD1311300	0.933559	1.01688	0.509901	1.09432	0.715764	-1.07615
17656891	BC099219 // Shmt1 // serine hydroxymethyltransferase 1 (soluble) // 10q22 // 287379 ///	Shmt1	1.40797e-08	2.82953	1.97954e-10	4.56323	1.58305e-05	-1.61271
17744363	BC099754 // Aggf1 // angiogenic factor with G patch and FHA domains 1 // 2q12 // 310005	Aggf1	0.853245	-1.0142	0.822397	-1.01429	0.999524	1.00008
17862797	BC099800 // Ppp2r5d // protein phosphatase 2, regulatory subunit B', delta // 9q12 // 3	Ppp2r5d	0.419893	-1.05316	0.82237	1.01512	0.341723	-1.06908
17637572	BC099813 // RGD1310127 // similar to cDNA sequence BC017158 // 1q36 // 361654 /// ENSRN	RGD1310127	0.38358	1.04655	0.957721	-1.0032	0.417319	1.0499
17679376	BC100090 // Zcchc2 // zinc finger, CCHC domain containing 2 // 13p13 // 304695 /// NM_0	Zcchc2	0.0112392	-1.10923	0.409577	-1.03242	0.100198	-1.07439
17800675	BC100100 // RGD1559786 // similar to RIKEN cDNA 0610037L13 // 5q35 // 298384 /// ENSRNO	RGD1559786	0.243419	1.13741	0.104836	1.17406	0.861496	-1.03222
17737971	BC100102 // RGD1307100 // similar to RIKEN cDNA D630029K19 // 2q25 // 294978 /// ENSRNO	RGD1307100	0.0012016	-1.24369	3.4747e-05	-1.36433	0.161294	1.097
17872814	BC100149 // LOC367830 // similar to FAM48A protein // Xq31 // 367830 /// ENSRNOT0000001	LOC367830	0.113058	1.08444	0.0216533	1.11679	0.69038	-1.02983
17660026	BC100150 // LOC303448 // similar to glyceraldehyde-3-phosphate dehydrogenase // 10q26 /	LOC303448	0.744928	1.02367	0.552789	1.03473	0.917399	-1.0108
17862467	BC100254 // LOC302192 // similar to RIKEN cDNA 1700001E04 // 9q11 // 302192	LOC302192	0.981382	-1.00359	0.590605	-1.05894	0.728671	1.05515
17806713	BC100266 // Fancg // Fanconi anemia, complementation group G // 5q22 // 691105 /// XM_0	Fancg	0.465186	1.08403	0.00328202	1.34204	0.0509035	-1.23802
17644720	BC100622 // RGD1307155 // similar to CG18661-PA // 10q12 // 302998 /// ENSRNOT000000373	RGD1307155	0.519091	-1.08577	0.134495	-1.1702	0.632967	1.07776
17826927	BC101863 // LOC314655 // similar to a disintegrin-like and metalloprotease (reprolysin	LOC314655	0.227236	-1.16967	0.148623	-1.18483	0.959097	1.01297
17655319	BC101877 // Dock2 // dedicator of cytokinesis 2 // 10q12 // 360509 /// FQ232196 // Dock	Dock2	0.906548	-1.01565	0.136254	-1.13556	0.301915	1.11806
17769271	BC101880 // RGD1311072 // similar to 2410001C21Rik protein // 3q42 // 296410 /// ENSRNO	RGD1311072	0.760454	-1.02563	0.408065	-1.05376	0.792347	1.02742
17739894	BC103646 // RGD1565775 // similar to RIKEN cDNA 2810403A07 // 2q34 // 361980 /// ENSRNO	RGD1565775	0.986468	-1.00116	0.0442299	1.09634	0.0844434	-1.09762
17860545	BC104673 // Fam134a // family with sequence similarity 134, member A // 9q33 // 363252	Fam134a	0.0119492	-1.13632	3.32864e-05	-1.29848	0.0156504	1.14271
17819044	BC104675 // Tdrd9 // tudor domain containing 9 // 6q32 // 299343 /// BC087164 // Tdrd9	Tdrd9	0.0354202	-1.09146	0.0100532	-1.10837	0.819588	1.01549
17735640	BC104707 // LOC100359861 // mCG51409-like // --- // 100359861	LOC100359861	0.4493	1.06307	0.0251346	1.16688	0.275751	-1.09765
17734475	BC105747 // RGD1562218 // similar to RIKEN cDNA 0610039J04 // 19q12 // 292100 /// ENSRN	RGD1562218	0.0586416	1.16629	0.00216412	1.29064	0.288536	-1.10662
17829240	BC105757 // Pkhd1l1 // polycystic kidney and hepatic disease 1-like 1 // 7q31 // 314917	Pkhd1l1	0.171078	-1.06732	0.763418	-1.01564	0.385416	-1.05088
17808615	BC105829 // MGC125002 // similar to RIKEN cDNA 5830433M19 // 5q33 // 500501 /// ENSRNOT	MGC125002	0.903222	-1.02491	0.461323	1.10802	0.476969	-1.13562
17852105	BC105843 // LOC500990 // similar to RIKEN cDNA 4931429L15 // 8q23 // 500990 /// ENSRNOT	LOC500990	0.812203	1.01192	0.498395	-1.02589	0.425747	1.03812
17789383	BC105862 // RGD1306626 // similar to RIKEN cDNA 4930500J03 // 4q13 // 362319 /// ENSRNO	RGD1306626	0.424245	-1.07415	0.113435	-1.12749	0.67961	1.04966
17836290	BC105870 // Mon2 // MON2 homolog (S. cerevisiae) // 7q22 // 314894 /// ENSRNOT000000451	Mon2	0.245127	-1.05938	0.595619	-1.02663	0.639195	-1.0319
17717755	BC105873 // LOC502109 // similar to FLJ46321 protein // 17p14 // 502109	LOC502109	0.552293	1.07225	0.666013	1.04769	0.899066	1.02344
17831664	BC105884 // Mapk8ip2 // mitogen-activated protein kinase 8 interacting protein 2 // 7q3	Mapk8ip2	0.000835237	-1.20442	3.01613e-05	-1.29177	0.19638	1.07252
17874171	BC110055 // RGD1563084 // similar to FLJ20298 protein isoform a // Xq35 // 315912	RGD1563084	0.00379731	1.34042	0.000453074	1.43685	0.582614	-1.07194
17734860	BC111075 // Ell2 // elongation factor RNA polymerase II 2 // 2q11 // 309918	Ell2	0.328837	1.08011	0.0461394	1.14818	0.530967	-1.06302
17757120	BC112320 // LOC294154 // similar to chromosome 6 open reading frame 106 isoform a // 20	LOC294154	0.825659	-1.01167	0.747709	-1.01394	0.97667	1.00224
17831999	BC112322 // Fam113b // family with sequence similarity 113, member B // 7q35-q36 // 315	Fam113b	0.0182069	-1.2986	0.00025147	-1.57113	0.113597	1.20987
17635654	BC127523 // RGD1562433 // similar to ubiquilin 1 isoform 2 // 1q32 // 499222 /// ENSRNO	RGD1562433	0.883456	1.01732	0.476404	1.06036	0.739498	-1.04231
17789272	BC127528 // RGD1564345 // similar to RIKEN cDNA 4921511H03 // 4q12 // 499993 /// ENSRNO	RGD1564345	0.880064	-1.0163	0.925169	1.00858	0.844709	-1.02501
17876767	BC127530 // RGD1565983 // similar to apurinic/apyrimidinic endonuclease 2 // Xq21 // 31	RGD1565983	0.785163	-1.02126	0.404565	1.04951	0.324573	-1.07183
17880140	BC127533 // LOC367975 // similar to B-cell translocation gene 1 // --- // 367975	LOC367975	0.371913	1.05124	0.0412968	1.10404	0.455195	-1.05023
17771156	BC127535 // RGD1311084 // similar to 1700113K14Rik protein // 3p12 // 311852 /// ENSRNO	RGD1311084	0.114158	1.24478	0.285933	1.15049	0.694691	1.08196
17675619	BC127538 // RGD1562533 // similar to mKIAA0774 protein // 12p11 // 498136 /// ENSRNOT00	RGD1562533	0.00586891	-1.29774	1.32135e-05	-1.6956	0.00878743	1.30658
17724539	BC127540 // RGD1560212 // similar to DNA segment, Chr 18, Wayne State University 98, ex	RGD1560212	0.214007	1.0942	0.0021519	1.24793	0.090961	-1.1405
17614715	BC127543 // RGD1307554 // similar to CG16812-PA // 1q21 // 292739 /// NM_001109664 // R	RGD1307554	0.849238	1.02351	0.00101802	1.36341	0.0057869	-1.3321
17757753	BC128753 // RGD1564149 // similar to Protein C21orf58 // 20p12 // 499419 /// ENSRNOT000	RGD1564149	0.0104088	-1.72523	0.000295374	-2.30817	0.215276	1.33789
17659608	BC128757 // Ints2 // integrator complex subunit 2 // 10q26 // 360589	Ints2	0.00451647	1.15024	0.00063744	1.18536	0.63992	-1.03053
17854578	BC128758 // RGD1560775 // similar to RIKEN cDNA 4930579C12 gene // 8q31 // 501031	RGD1560775	0.440971	-1.09324	0.6198	-1.05574	0.842674	-1.03552
17875307	BC128763 // RGD1563975 // similar to testis expressed sequence 13B // Xq11 // 298164	RGD1563975	0.391407	1.06897	0.306317	1.07291	0.979805	-1.00369
17696619	BC128776 // RGD1305110 // similar to KIAA1841 protein // 14q22 // 305579 /// ENSRNOT000	RGD1305110	0.00513755	-1.20854	0.157356	-1.08744	0.136054	-1.11136
17719521	BC128784 // Zfp184 // zinc finger protein 184 // 17q11 // 306966 /// ENSRNOT00000024189	Zfp184	0.0673409	-1.33866	0.184926	-1.21904	0.683644	-1.09813
17654204	BC129118 // Flywch1 // FLYWCH-type zinc finger 1 // 10q12 // 360488	Flywch1	0.000439145	-1.19548	7.23419e-05	-1.22417	0.697662	1.02399
17778123	BC133729 // RGD1565143 // similar to serine/threonine kinase // 3q41 // 296256	RGD1565143	0.900989	-1.02157	0.680627	1.05354	0.665148	-1.07626
17659424	BC158555 // Dusp14 // dual specificity phosphatase 14 // 10q26 // 360580 /// ENSRNOT000	Dusp14	0.0981243	-1.31428	0.321965	1.16964	0.019375	-1.53723
17713310	BC158599 // LOC683469 // similar to RNA polymerase II transcription factor SIII subunit	LOC683469	0.750648	1.02908	0.0979466	1.11466	0.346366	-1.08316
17880396	BC158599 // LOC683469 // similar to RNA polymerase II transcription factor SIII subunit	LOC683469	0.738536	1.0286	0.96488	-1.00365	0.754297	1.03235
17880400	BC158599 // LOC683469 // similar to RNA polymerase II transcription factor SIII subunit	LOC683469	0.738536	1.0286	0.96488	-1.00365	0.754297	1.03235
17880394	BC158599 // LOC683469 // similar to RNA polymerase II transcription factor SIII subunit	LOC683469	0.80575	1.01866	0.864339	-1.01133	0.72764	1.0302
17644376	BC158604 // LOC685099 // similar to holdem CG15329-PA // 10q12 // 685099 /// ENSRNOT000	LOC685099	0.715725	-1.04257	0.672524	1.04169	0.479981	-1.08603
17746046	BC158613 // LOC64038 // sertolin // 2q22 // 64038	LOC64038	0.0528243	-1.15885	0.00590563	-1.22865	0.564055	1.06023
17758543	BC158618 // RGD1305587 // similar to RIKEN cDNA 2010107G23 // 20q11 // 294499 /// ENSRN	RGD1305587	0.0130364	-1.16177	0.00117913	-1.22122	0.51252	1.05117
17830066	BC158623 // RGD1565316 // similar to sphingomyelin phosphodiesterase 3, neutral membran	RGD1565316	0.465478	-1.0768	0.469502	-1.068	0.963181	-1.00824
17718027	BC158639 // RGD1562024 // RGD1562024 // 17p14 // 498699 /// ENSRNOT00000065217 // RGD15	RGD1562024	0.799801	-1.02942	0.564447	-1.05268	0.884175	1.0226
17655779	BC158643 // RGD1559575 // similar to novel protein // 10q21 // 287231	RGD1559575	0.353366	-1.13654	0.0320935	-1.29534	0.412559	1.13972
17844649	BC158644 // RGD1562618 // similar to RIKEN cDNA 6030419C18 gene // 8q24 // 501007 /// E	RGD1562618	0.22203	1.07768	0.0529161	1.11317	0.712418	-1.03293
17727241	BC158653 // Setbp1 // SET binding protein 1 // 18q12.3 // 291423	Setbp1	0.141952	-1.12815	0.0190018	-1.19821	0.582285	1.0621
17698672	BC158656 // RGD1308430 // similar to 1700123O20Rik protein // 15p13 // 361038 /// ENSRN	RGD1308430	0.0174977	1.1038	5.61999e-05	1.22547	0.0212499	-1.11023
17821342	BC158664 // Colec11 // collectin sub-family member 11 // 6q16 // 366588 /// ENSRNOT0000	Colec11	0.701412	-1.04747	0.0334751	-1.2145	0.179688	1.15946
17739540	BC158667 // RGD1566052 // similar to elongation protein 4 homolog // --- // 687694 ///	RGD1566052	0.136279	1.07797	0.140569	1.07087	0.946525	1.00663
17838237	BC158674 // RGD1565410 // similar to Ly6-C antigen gene // 7q34 // 503162 /// ENSRNOT00	RGD1565410	0.496976	1.04254	0.0383673	1.11184	0.322614	-1.06647
17818381	BC158675 // RGD1566401 // similar to GTL2, imprinted maternally expressed untranslated	RGD1566401	0.0311214	-1.20861	0.00347969	-1.29154	0.569482	1.06862
17645751	BC158679 // Zcchc10 // zinc finger, CCHC domain containing 10 // 10q22 // 360524	Zcchc10	0.940377	1.00912	0.682481	1.03625	0.84677	-1.02688
17759900	BC158701 // LOC680531 // similar to CG3880-PA // 3p13 // 680531 /// ENSRNOT00000017466	LOC680531	0.0269416	1.21566	0.000324606	1.42221	0.104867	-1.16991
17618317	BC158703 // Fam181b // family with sequence similarity 181, member B // 1q32 // 499205	Fam181b	1.72198e-05	1.89636	1.6783e-06	2.09526	0.412183	-1.10489
17729962	BC158722 // Zfp821 // zinc finger protein 821 // 19q12 // 307834	Zfp821	0.00230411	-1.17672	0.00163292	-1.17055	0.956905	-1.00527
17808328	BC158726 // RGD1563046 // similar to cerberus-like // 5q31 // 500485 /// ENSRNOT0000001	RGD1563046	0.987674	-1.00157	0.701419	-1.03095	0.810143	1.02934
17785146	BC158733 // Fam136a // family with sequence similarity 136, member A // 4q34 // 297415	Fam136a	0.00061786	1.22905	5.0679e-08	1.77097	1.77169e-05	-1.44092
17858642	BC158750 // RGD1560909 // similar to DNA segment, Chr 1, Brigham & Womens Genetics 0212	RGD1560909	0.000764734	1.27363	1.15612e-06	1.61734	0.00163038	-1.26987
17677689	BC158753 // LOC687565 // similar to density-regulated protein // --- // 687565 /// ENSR	LOC687565	0.590757	1.0267	0.00948925	1.11114	0.0875782	-1.08224
17618628	BC158768 // Xrra1 // X-ray radiation resistance associated 1 // 1q32 // 365313 /// ENSR	Xrra1	0.0250315	-1.22048	0.0104153	-1.24255	0.910696	1.01808
17753559	BC158769 // RGD1306008 // similar to RIKEN cDNA 4930511I11 // 20p12 // 294301 /// ENSRN	RGD1306008	0.88094	-1.01555	0.877305	1.01303	0.808213	-1.02878
17634626	BC158775 // RGD1310371 // similar to RIKEN cDNA 1700026D08 // 1q31 // 308794 /// ENSRNO	RGD1310371	0.00244517	-1.89866	7.29754e-05	-2.52911	0.187476	1.33205
17707329	BC158785 // LOC100362083 // zinc finger-like protein-like // --- // 100362083	LOC100362083	0.000357883	-1.37132	8.56621e-05	-1.40589	0.835494	1.0252
17672693	BC158830 // LOC685157 // similar to paired immunoglobin-like type 2 receptor beta // 12	LOC685157	0.81162	1.01823	0.753435	1.01994	0.989589	-1.00169
17676834	BC158830 // LOC685157 // similar to paired immunoglobin-like type 2 receptor beta // 12	LOC685157	0.81162	1.01823	0.753435	1.01994	0.989589	-1.00169
17622506	BC158837 // Phemx // pan hematopoietic expression // 1q41 // 365390 /// BC105909 // Phe	Phemx	0.891523	-1.02421	0.502468	-1.08664	0.753882	1.06095
17878998	BC158847 // Morc4 // MORC family CW-type zinc finger 4 // Xq35 // 315914 /// ENSRNOT000	Morc4	0.0176876	1.23389	3.77511e-05	1.5754	0.0128048	-1.27678
17710872	BC158860 // Pde4c // phosphodiesterase 4C, cAMP-specific // 16p14 // 290646 /// ENSRNOT	Pde4c	0.703547	-1.02224	0.853396	1.00994	0.619688	-1.0324
17811108	BC158863 // Fam46b // family with sequence similarity 46, member B // 5q36 // 313019 //	Fam46b	0.955078	-1.01265	0.428698	-1.12371	0.612717	1.10967
17866490	BC158868 // Hdac4 // histone deacetylase 4 // 9q36 // 363287	Hdac4	0.00361345	-1.28782	0.00105422	-1.32048	0.853586	1.02537
17658044	BC158879 // RGD1308134 // similar to RIKEN cDNA 1110020A23 // 10q24 // 287452 /// ENSRN	RGD1308134	0.0130009	1.35926	0.000265594	1.6419	0.16115	-1.20793
17610790	BC159435 // Bclaf1 // BCL2-associated transcription factor 1 // 1p12 // 293017	Bclaf1	0.0347827	1.33247	0.0121868	1.38453	0.869173	-1.03906
17754552	BC160832 // RGD1564162 // similar to Homo sapiens fetal lung specific expression~unknow	RGD1564162	0.259362	1.25097	0.398163	-1.17076	0.0686703	1.46459
17624288	BC160862 // RGD1564894 // similar to glycine-N-acyltransferase isoform a // 1q43 // 309	RGD1564894	0.679849	1.03438	0.841115	1.01546	0.874708	1.01863
17853933	BC160875 // Tex9 // testis expressed 9 // 8q24 // 300822 /// ENSRNOT00000064388 // Tex9	Tex9	0.252391	1.0891	0.125754	1.10765	0.895048	-1.01703
17758749	BC160895 // LOC100365935 // rCG22129-like // --- // 100365935 /// NM_001177829 // LOC10	LOC100365935	0.00984295	-1.21168	0.220098	-1.08622	0.175938	-1.1155
17784896	BC160898 // RGD1561200 // similar to hypothetical protein FLJ12056 // 4q34 // 500230	RGD1561200	0.763891	1.02738	0.554903	-1.04293	0.428569	1.07148
17763203	BC160905 // RGD1564319 // similar to TF-1 apoptosis related protein 19 // 3q24 // 36608	RGD1564319	0.528271	1.04879	0.869724	1.01274	0.725487	1.0356
17879179	BC160914 // RGD1564955 // similar to fibrous sheath interacting protein 2 // Xq35 // 50	RGD1564955	0.405456	1.08984	0.180269	1.12672	0.832845	-1.03384
17879030	BC160918 // Nup62cl // nucleoporin 62 C-terminal like // Xq35 // 300923 /// ENSRNOT0000	Nup62cl	0.809188	1.02254	0.0745707	1.12249	0.248196	-1.09774
17662581	BC160926 // Falz // fetal Alzheimer antigen // 10q32.1 // 303617	Falz	0.316521	-1.09257	0.0198504	-1.2027	0.336212	1.1008
17788738	BC161858 // Mll5 // myeloid/lymphoid or mixed-lineage leukemia 5 (trithorax homolog, Dr	Mll5	0.00735066	-1.13101	0.000300671	-1.19459	0.286269	1.05621
17770512	BC161868 // RGD1564379 // RGD1564379 // 3p13 // 499758 /// ENSRNOT00000064861 // RGD156	RGD1564379	0.0400908	1.11174	0.198083	1.06406	0.511203	1.04481
17670655	BC161874 // RGD1563782 // RGD1563782 // 11q23 // 498115	RGD1563782	0.8642	1.01838	0.831728	1.01862	0.998904	-1.00023
17613057	BC161877 // Fam71e2 // family with sequence similarity 71, member E2 // 1q12 // 308344	Fam71e2	0.0400743	1.24746	6.0839e-05	1.69858	0.0111625	-1.36163
17831227	BC161881 // Pnpla3 // patatin-like phospholipase domain containing 3 // 7q34 // 362972	Pnpla3	0.355406	-1.10064	0.159706	-1.13574	0.846538	1.03189
17757789	BC161883 // RGD1563815 // similar to sodium-glucose cotransporter-like 1 // 20p12 // 36	RGD1563815	0.585734	1.0315	0.717849	-1.0192	0.4073	1.0513
17760361	BC161886 // RGD1307355 // similar to gene model 711 // 3p12 // 311825 /// NM_001107822	RGD1307355	0.802259	-1.01525	0.573503	1.02686	0.478059	-1.04252
17719562	BC161917 // Zscan12 // zinc finger and SCAN domain containing 12 // 17q11 // 266716 ///	Zscan12	0.420022	-1.11166	0.712684	-1.04864	0.74971	-1.0601
17870945	BC161948 // RGD1565685 // similar to RIKEN cDNA 1810030O07 // Xq13 // 317344 /// ENSRNO	RGD1565685	0.988952	1.00058	0.309474	1.02993	0.448343	-1.02933
17820606	BC161949 // LOC688393 // similar to XPA binding protein 1 // 6q13 // 688393 /// ENSRNOT	LOC688393	0.210279	1.0754	0.00712638	1.16033	0.244991	-1.07898
17736550	BC161952 // Zfr // zinc finger RNA binding protein // 2q16 // 365703 /// ENSRNOT0000001	Zfr	0.1852	-1.06737	0.00654847	-1.13715	0.258177	1.06537
17768185	BC161955 // RGD1311066 // similar to RIKEN cDNA 0610011L14 gene // 3q42 // 296312 /// N	RGD1311066	0.915181	-1.00559	0.858564	-1.00748	0.979448	1.00188
17830009	BC161959 // RGD1562665 // similar to 1500031N24Rik protein // 7q34 // 362936 /// ENSRNO	RGD1562665	0.0778079	-1.39156	0.142552	-1.29164	0.805069	-1.07736
17835470	BC161980 // RGD1310270 // similar to CG33154-PB // 7q21 // 314798 /// NM_001108089 // R	RGD1310270	0.865733	1.03322	0.499761	-1.09815	0.473513	1.13463
17868606	BC162000 // LOC302022 // similar to nidogen 2 protein // --- // 302022	LOC302022	0.200619	-1.09174	0.195324	-1.08483	0.961976	-1.00637
17759688	BC162000 // LOC302022 // similar to nidogen 2 protein // --- // 302022 /// ENSRNOT00000	LOC302022	0.000419062	-1.34968	5.02802e-05	-1.42282	0.571839	1.05419
17652756	BC162013 // LOC690323 // similar to Myosin-15 (Myosin XV) (Unconventional myosin-15) //	LOC690323	0.0106784	-1.25405	0.00074057	-1.36335	0.434972	1.08716
17830018	BC162017 // RGD1311188 // similar to 1500031N24Rik protein // 7q34 // 315088 /// ENSRNO	RGD1311188	0.625368	-1.08789	0.648149	-1.07223	0.959943	-1.0146
17870977	BC162028 // Rpgr // retinitis pigmentosa GTPase regulator // Xq13 // 367733 /// ENSRNOT	Rpgr	0.0124847	-1.30441	0.000132772	-1.59051	0.0805929	1.21933
17789167	BC162037 // RGD1562351 // similar to chromosome 7 open reading frame 23 // 4q12 // 4999	RGD1562351	0.121132	1.10199	0.946571	-1.00511	0.141355	1.10761
17717687	BC162040 // LOC680222 // similar to zinc finger protein 748 isoform 2 // 17p14 // 68022	LOC680222	0.131294	-1.12372	0.00020881	-1.3859	0.0149108	1.23332
17691703	BC162042 // RGD1563863 // similar to expressed sequence AI553587 // 14q22 // 498418 ///	RGD1563863	0.951215	1.00768	0.919493	1.0103	0.989287	-1.00259
17661427	BC162044 // Zfp385c // zinc finger protein 385C // 10q32.1 // 303537 /// ENSRNOT0000006	Zfp385c	0.95315	-1.01028	0.101245	1.19529	0.151269	-1.20758
17878506	BC162049 // RGD1561552 // similar to WASP family 1 // Xq31 // 302367 /// ENSRNOT0000005	RGD1561552	0.897721	-1.01058	0.756543	1.01968	0.725867	-1.03047
17739272	BC162053 // RGD1560010 // RGD1560010 // 2q32 // 310537 /// NM_001107685 // RGD1560010 /	RGD1560010	0.000599449	1.49001	5.98039e-06	1.88557	0.0290984	-1.26548
17880329	BC166436 // Rnase4 // ribonuclease, RNase A family 4 // 15p14 // 56759	Rnase4	0.0857265	-1.30091	0.280865	-1.17004	0.613806	-1.11185
17877323	BC166438 // RGD1562161 // similar to chromosome X open reading frame 23 // Xq21 // 5015	RGD1562161	0.268833	-1.11101	0.619251	-1.04839	0.651953	-1.05973
17757224	BC166448 // Slc26a8 // solute carrier family 26, member 8 // 20p12 // 309646	Slc26a8	0.0315696	-1.1769	0.0197379	-1.18087	0.983056	1.00337
17759882	BC166449 // Man1b1 // mannosidase, alpha, class 1B, member 1 // 3p13 // 499751 /// ENSR	Man1b1	0.203118	1.06312	0.602253	1.02561	0.566433	1.03657
17837628	BC166469 // Fam49b // family with sequence similarity 49, member B // 7q33 // 299909 //	Fam49b	0.86109	-1.01923	0.484446	1.0564	0.456019	-1.07672
17816140	BC166472 // Prpf39 // PRP39 pre-mRNA processing factor 39 homolog (S. cerevisiae) // 6q	Prpf39	0.467649	-1.0728	0.115757	-1.13557	0.640217	1.05851
17671468	BC166500 // LOC304239 // similar to RalA binding protein 1 // 12p12 // 304239 /// ENSRN	LOC304239	0.58488	-1.10568	0.541509	-1.10271	0.994438	-1.0027
17756611	BC166501 // Tnxb // tenascin XB // 20p12 // 415089	Tnxb	0.960571	1.01064	0.974571	-1.00572	0.955501	1.01643
17641253	BC166504 // Fam189a2 // family with sequence similarity 189, member A2 // 1q51 // 30941	Fam189a2	3.71944e-05	-1.7143	2.07969e-07	-2.38981	0.00255591	1.39405
17711779	BC166517 // Ccdc110 // coiled-coil domain containing 110 // 16q11 // 290755 /// ENSRNOT	Ccdc110	0.705565	-1.06974	0.0447766	-1.30787	0.222147	1.22261
17828467	BC166520 // RGD1561648 // RGD1561648 // 7q22 // 500841 /// ENSRNOT00000067395 // RGD156	RGD1561648	0.52746	-1.06086	0.798023	-1.02387	0.784865	-1.03613
17771015	BC166521 // RGD1564114 // similar to FLJ46082 protein // 3p12 // 499765 /// ENSRNOT0000	RGD1564114	0.324435	-1.17095	0.00015132	-1.95372	0.00412425	1.66849
17708553	BC166540 // RGD1560755 // similar to D8Ertd354e protein // 16q12.4 // 361165 /// BC0882	RGD1560755	0.237745	-1.10706	0.0719688	-1.14954	0.771828	1.03837
17639440	BC166555 // Klc2 // kinesin light chain 2 // 1q43 // 309159	Klc2	0.00855252	-1.15901	0.00536991	-1.15897	0.99977	-1.00003
17637310	BC166576 // Tmem219 // transmembrane protein 219 // 1q36 // 308986 /// FQ216353 // Tmem	Tmem219	0.392876	1.06598	0.432462	1.05487	0.93601	1.01054
17750608	BC166728 // RGD1310209 // similar to KIAA1324 protein // 2q34 // 362019	RGD1310209	0.00163477	-1.3353	5.72246e-06	-1.70243	0.00905404	1.27495
17631045	BC166741 // Supt5h // suppressor of Ty 5 homolog (S. cerevisiae) // 1q21 // 308472	Supt5h	0.34602	-1.04536	0.08488	-1.07302	0.680354	1.02646
17646387	BC166759 // RGD1563669 // similar to Mediator of RNA polymerase II transcription, subun	RGD1563669	0.32772	1.13084	0.252975	1.1369	0.982717	-1.00536
17710623	BC166765 // Fam32a // family with sequence similarity 32, member A // 16p14 // 498600 /	Fam32a	0.96326	1.00637	0.845847	1.02098	0.935099	-1.01452
17639032	BC166786 // Lrp5 // low density lipoprotein receptor-related protein 5 // 1q42 // 29364	Lrp5	0.56105	-1.03768	0.13952	-1.07895	0.606404	1.03978
17781545	BC166806 // Glcci1 // glucocorticoid induced transcript 1 // 4q21 // 500026 /// NM_0011	Glcci1	0.824029	1.01301	0.27664	-1.04597	0.249822	1.05957
17830074	BC166812 // RGD1565316 // similar to sphingomyelin phosphodiesterase 3, neutral membran	RGD1565316	0.0926115	-1.1692	0.0121368	-1.25006	0.596019	1.06916
17645478	BC166832 // RGD1564036 // similar to RIKEN cDNA 3010026O09 // 10q22 // 497895 /// ENSRN	RGD1564036	0.575479	-1.04439	0.057002	-1.12575	0.35196	1.0779
17754895	BC166848 // Ctnna3 // catenin (cadherin associated protein), alpha 3 // 20p11-q11 // 36	Ctnna3	0.00370269	-1.45662	3.15787e-05	-1.89857	0.0446617	1.30341
17829539	BC166852 // Fam91a1 // family with sequence similarity 91, member A1 // 7q33 // 689997	Fam91a1	0.77987	1.0151	0.06966	1.07193	0.254801	-1.05599
17721981	BC166863 // RGD1564140 // similar to AW554918 protein // 18p12 // 498832 /// ENSRNOT000	RGD1564140	0.0302073	-1.12138	0.00334265	-1.16723	0.567027	1.04089
17684772	BC166874 // RGD1566099 // similar to novel protein // 13q13 // 360851 /// BC166876 // R	RGD1566099	0.830723	1.03339	0.530999	1.07513	0.836158	-1.04039
17820726	BC166904 // RGD1311605 // similar to apoptosis related protein APR-3; p18 protein // 6q	RGD1311605	0.0128704	-1.11493	0.00066119	-1.16901	0.354178	1.04851
17631889	BC167052 // Wtip // Wilms tumor 1 interacting protein // 1q21 // 361552	Wtip	0.94504	1.01433	0.014613	1.37874	0.0428936	-1.35927
17775817	BC167069 // Oip5 // Opa interacting protein 5 // 3q35 // 499873	Oip5	5.38779e-06	1.98839	7.60479e-07	2.11611	0.620475	-1.06423
17744192	BC167070 // Fam151b // family with sequence similarity 151, member B // 2q12 // 499507	Fam151b	0.00105323	-1.29774	5.31851e-05	-1.41448	0.287878	1.08996
17798100	BC167074 // LOC689226 // similar to ubiquitin-conjugating enzyme E2R 2 // 5q22 // 68922	LOC689226	0.793443	1.023	0.867591	1.01288	0.936933	1.00998
17801437	BC167080 // Eri3 // ERI1 exoribonuclease family member 3 // 5q36 // 313535	Eri3	0.838956	1.01575	0.45469	1.04304	0.762188	-1.02686
17654238	BC167085 // RGD1562673 // similar to Prostatic spermine-binding protein precursor (SBP)	RGD1562673	0.892041	-1.01059	0.384809	-1.04743	0.639492	1.03645
17802124	BC167091 // Fam176b // family with sequence similarity 176, member B // 5q36 // 362597	Fam176b	0.0157163	1.39356	0.30051	1.14199	0.190804	1.22028
17728467	BC167107 // RGD1308706 // similar to RIKEN cDNA 4921524J17 // 19q11 // 291925 /// ENSRN	RGD1308706	0.0572999	-1.15781	0.878053	-1.01378	0.120751	-1.14207
17691317	BC167759 // RGD1560273 // RGD1560273 // 14q21 // 498405	RGD1560273	0.365943	-1.07049	0.0840489	-1.11901	0.653924	1.04532
17841687	BC167768 // RGD1563200 // similar to CDNA sequence BC048502 // 7q36 // 500938	RGD1563200	0.75741	-1.03606	0.674774	-1.04047	0.981538	1.00426
17621550	BC168162 // RGD1564300 // similar to phosphoseryl-tRNA kinase // 1q41 // 361661	RGD1564300	0.0701496	-1.17161	0.69762	1.03693	0.0431838	-1.21488
17756604	BC168181 // Tnxb // tenascin XB // 20p12 // 415089	Tnxb	0.404828	-1.14873	0.0958613	-1.26675	0.648898	1.10274
17644672	BC168182 // RGD1560244 // similar to hypothetical protein FLJ34512 // 10q12 // 302996	RGD1560244	0.0196326	-1.5569	0.00144489	-1.85566	0.456079	1.1919
17756594	BC168189 // Tnxb // tenascin XB // 20p12 // 415089	Tnxb	0.503927	1.1138	0.857783	-1.03007	0.446759	1.14729
17756588	BC168189 // Tnxb // tenascin XB // 20p12 // 415089 /// NR_024118 // Tnxa-ps1 // tenasci	Tnxb	0.714006	-1.04883	0.678513	-1.04674	0.993551	-1.002
17640498	BC168207 // Tmem216 // transmembrane protein 216 // 1q43 // 361727 /// ENSRNOT000000654	Tmem216	0.50462	1.06311	0.914778	-1.0105	0.495869	1.07427
17716788	BC168208 // RGD1564456 // similar to chromosome 10 open reading frame 18 // 17q12.3 //	RGD1564456	0.411849	-1.05989	0.993418	-1.00068	0.491986	-1.05918
17871350	BC168682 // Ap1s1 // adaptor-related protein complex 1, sigma 1 subunit // 12q12 // 360	Ap1s1	0.936117	-1.01175	0.808547	-1.02736	0.934698	1.01543
17828543	BC168689 // Lrig3 // leucine-rich repeats and immunoglobulin-like domains 3 // 7q22 //	Lrig3	0.591797	1.0665	0.854995	1.02184	0.793629	1.04371
17826337	BC168700 // Atp8b3 // ATPase, Class I, type 8B, member 3 // 7q11 // 299616 /// XM_23493	Atp8b3	0.658721	-1.07007	0.253317	-1.14757	0.708432	1.07243
17709182	BC168702 // LOC498662 // similar to RIKEN cDNA 2610019F03 // 16q12.5 // 498662 /// ENSR	LOC498662	0.635333	-1.04872	0.0639219	-1.15593	0.331803	1.10223
17701396	BC168755 // RGD1306063 // similar to HT021 // 15p16 // 289928 /// ENSRNOT00000061214 //	RGD1306063	0.349412	-1.11794	0.573642	-1.06634	0.788954	-1.04839
17618572	BC168913 // Gdpd5 // glycerophosphodiester phosphodiesterase domain containing 5 // 1q3	Gdpd5	0.805847	1.0203	0.00887056	1.17037	0.0442984	-1.14708
17616277	BC168918 // RGD1562492 // similar to Orphan sodium- and chloride-dependent neurotransmi	RGD1562492	0.908324	1.01135	0.546313	-1.04244	0.557107	1.05427
17772780	BC168937 // Cobll1 // Cobl-like 1 // 3q21 // 311088	Cobll1	7.0457e-08	2.03131	1.10168e-08	2.10688	0.632276	-1.0372
17614008	BC168945 // Opa3 // optic atrophy 3 (human) // 1q21 // 308409	Opa3	0.380768	1.10345	0.0567623	1.20221	0.529478	-1.08951
17742468	BC168946 // Sec24d // SEC24 family, member D (S. cerevisiae) // 2q42 // 310843	Sec24d	0.117719	1.16875	0.0523922	1.19567	0.897551	-1.02303
17746602	BC168962 // Ect2 // epithelial cell transforming sequence 2 oncogene // 2q24 // 361921	Ect2	0.00370165	1.58202	0.00218713	1.58153	0.999352	1.00031
17732059	BC168970 // Nkd1 // naked cuticle homolog 1 (Drosophila) // 19p11 // 364952	Nkd1	0.00308216	-1.287	2.05209e-06	-1.77946	0.00110533	1.38265
17845117	BC168991 // Igdcc4 // immunoglobulin superfamily, DCC subclass, member 4 // 8q24 // 363	Igdcc4	0.00225091	-1.22913	2.42433e-06	-1.55251	0.00183556	1.2631
17618200	BC168993 // Sytl2 // synaptotagmin-like 2 // 1q32 // 361604	Sytl2	0.54227	1.05188	0.0157822	-1.18194	0.00877656	1.24326
17631082	BC169013 // Plekhg2 // pleckstrin homology domain containing, family G (with RhoGef dom	Plekhg2	0.026786	1.22267	0.00258647	1.31656	0.530316	-1.07679
17831331	BC169018 // Fam118a // family with sequence similarity 118, member A // 7q34 // 300120	Fam118a	0.0812866	1.10427	0.103751	1.08964	0.895178	1.01342
17618963	BC169022 // Trpc2 // transient receptor potential cation channel, subfamily C, member 2	Trpc2	0.190372	1.10192	0.185274	1.09422	0.961075	1.00704
17739809	BC169031 // Smg5 // Smg-5 homolog, nonsense mediated mRNA decay factor (C. elegans) //	Smg5	0.989557	1.00106	0.474572	1.04236	0.613175	-1.04126
17786588	BC169044 // Jarid1a // jumonji, AT rich interactive domain 1A (Rbp2 like) // 4q42 // 31	Jarid1a	0.0265987	-1.18821	0.0025024	-1.26693	0.523843	1.06625
17712623	BC169046 // RGD1559811 // similar to RIKEN cDNA 1700112P19 // 16q12.5 // 498657	RGD1559811	0.980436	1.00343	0.914055	1.01203	0.962641	-1.00857
17771687	BC169049 // Ttll11 // tubulin tyrosine ligase-like family, member 11 // 3p11 // 689746	Ttll11	0.00446326	-1.17202	3.95666e-05	-1.31107	0.0502674	1.11864
17642133	BC169055 // Pik3ap1 // phosphoinositide-3-kinase adaptor protein 1 // 1q54 // 294048 //	Pik3ap1	0.0977022	1.16984	0.483623	-1.0683	0.0324161	1.24974
17646415	BC169088 // LOC687192 // hypothetical protein LOC687192 // --- // 687192	LOC687192	0.0711021	-1.06546	0.216122	-1.04178	0.648664	-1.02273
17755839	BC169103 // Ascc3 // activating signal cointegrator 1 complex subunit 3 // 20q13 // 309	Ascc3	0.0390033	1.1032	0.000147647	1.23417	0.0319836	-1.11872
17628406	BC169129 // Rsph3 // radial spoke 3 homolog (Chlamydomonas) // 1q11 // 361476	Rsph3	0.00154344	-1.23669	3.65132e-05	-1.36592	0.133374	1.1045
17672897	D17447 // Ywhag // tyrosine 3-monooxygenase/tryptophan 5-monooxygenase activation prote	Ywhag	0.251395	-1.06061	0.735148	-1.0183	0.530316	-1.04155
17825183	D26503 // Dnah11 // dynein, axonemal, heavy chain 11 // 6q33 // 117253	Dnah11	0.0145807	-1.38128	1.98725e-05	-2.06767	0.00676314	1.49692
17775643	D38450 // Gpr176 // G protein-coupled receptor 176 // 3q35 // 117257	Gpr176	0.0994528	-1.18384	0.423907	1.08361	0.0275114	-1.28283
17743940	D87256 // Gpr98 // G protein-coupled receptor 98 // 2q11 // 685383 /// ENSRNOT000000219	Gpr98	0.00239115	-1.3644	2.22396e-06	-1.96464	0.00155283	1.43993
17880246	D88313 // Rap1b // RAP1B, member of RAS oncogene family // 7q22 // 171337	Rap1b	0.0086674	1.26685	0.00755516	1.25201	0.944286	1.01185
17880261	D88313 // Rap1b // RAP1B, member of RAS oncogene family // 7q22 // 171337	Rap1b	0.0086674	1.26685	0.00755516	1.25201	0.944286	1.01185
17664770	D89069 // Cbr1 // carbonyl reductase 1 // 11q11 // 29224 /// ENSRNOT00000042283 // LOC1	Cbr1	0.842025	1.03486	0.000248942	1.6949	0.00165394	-1.63781
17754529	DQ054787 // Slc5a4b // solute carrier family 5 (neutral amino acid transporters, system	Slc5a4b	0.779762	-1.03173	0.719853	1.03374	0.576514	-1.06654
17767857	DQ080432 // RGD1561517 // similar to chromosome 20 open reading frame 144 // 3q41 // 49	RGD1561517	0.96829	-1.00631	0.560296	-1.0652	0.718949	1.05852
17852356	DQ188032 // Snf1lk2 // SNF1-like kinase 2 // 8q24 // 315649	Snf1lk2	0.281447	1.05314	3.30389e-05	1.27695	0.00102461	-1.21252
17849689	EF460314 // RGD1311723 // similar to KIAA1731 protein // 8q12 // 363018	RGD1311723	0.960398	-1.00439	0.937712	-1.00561	0.993103	1.00121
17806512	EF688596 // Nol6 // nucleolar protein family 6 (RNA-associated) // 5q22 // 313167 /// B	Nol6	0.58604	-1.04218	0.732346	-1.02439	0.879583	-1.01736
17762775	ENSRNOT00000000008 // Gad1 // glutamate decarboxylase 1 // 3q21 // 24379 /// NM_017007	Gad1	0.000278214	-1.24745	0.0402904	-1.09749	0.0184124	-1.13664
17795874	ENSRNOT00000000025 // Hebp1 // heme binding protein 1 // 4q43 // 362454 /// NM_00110865	Hebp1	0.959269	1.01162	0.03671	1.34507	0.0884733	-1.32962
17653525	ENSRNOT00000000029 // Nde1 // nudE nuclear distribution gene E homolog 1 (A. nidulans)	Nde1	0.038452	1.20302	0.0497107	1.17628	0.88583	1.02273
17687864	ENSRNOT00000000047 // Slc26a1 // solute carrier family 26 (sulfate transporter), member	Slc26a1	0.138531	-1.21251	0.0041993	-1.44374	0.24031	1.19071
17682178	ENSRNOT00000000058 // Crp // C-reactive protein, pentraxin-related // 13q24 // 25419 //	Crp	0.0143803	1.14864	0.211698	1.06693	0.247349	1.07659
17686809	ENSRNOT00000000059 // LOC305103 // cell surface glycoprotein gp42 // 13q24 // 305103	LOC305103	0.745487	-1.02494	0.835078	1.01422	0.641894	-1.03952
17687894	ENSRNOT00000000064 // Gak // cyclin G associated kinase // 14p22 // 81659 /// NM_031030	Gak	0.125287	1.08483	0.0190205	1.1244	0.623466	-1.03647
17687951	ENSRNOT00000000083 // Tmed5 // transmembrane emp24 protein transport domain containing	Tmed5	0.0586416	1.14069	0.00495644	1.21348	0.48925	-1.06381
17738567	ENSRNOT00000000102 // Smad9 // SMAD family member 9 // 2q26 // 85435 /// NM_138872 // S	Smad9	0.000705818	1.72127	0.659319	-1.06502	0.000661399	1.83318
17749674	ENSRNOT00000000106 // Gpr89 // G protein-coupled receptor 89 // 2q34 // 362003	Gpr89	0.691166	1.02847	0.666013	-1.02645	0.454466	1.05567
17741117	ENSRNOT00000000107 // Pdzk1 // PDZ domain containing 1 // 2q34 // 65144 /// NM_031712 /	Pdzk1	0.918203	1.01544	0.994955	-1.0008	0.934366	1.01625
17749670	ENSRNOT00000000109 // Cd160 // CD160 molecule // 2q34 // 502585	Cd160	0.463399	1.05317	0.725522	1.02442	0.782567	1.02807
17718351	ENSRNOT00000000117 // Cplx2 // complexin 2 // 17p14 // 116657 /// NM_053878 // Cplx2 //	Cplx2	0.000221797	-1.17789	1.09141e-05	-1.23503	0.239627	1.0485
17801228	ENSRNOT00000000157 // Pik3r3 // phosphoinositide-3-kinase, regulatory subunit 3 (gamma)	Pik3r3	0.0135737	-1.20484	3.41411e-06	-1.66341	0.000738758	1.3806
17811774	ENSRNOT00000000167 // Ubxn10 // UBX domain protein 10 // 5q36 // 298577 /// NM_00101309	Ubxn10	0.026949	-1.32181	4.93979e-05	-1.88315	0.0122498	1.42468
17804729	ENSRNOT00000000169 // Megf6 // multiple EGF-like-domains 6 // 5q36 // 65049 /// ENSRNOT	Megf6	0.0555159	-1.36634	0.000544967	-1.84882	0.0924739	1.35312
17726169	ENSRNOT00000000172 // Cdo1 // cysteine dioxygenase, type I // 18q11 // 81718 /// NM_052	Cdo1	0.0594632	1.19587	0.81254	1.02583	0.148593	1.16576
17878641	ENSRNOT00000000174 // Chm // choroideremia (Rab escort protein 1) // Xq32 // 24942 ///	Chm	0.857146	-1.01029	0.424491	1.03287	0.400823	-1.04351
17870490	ENSRNOT00000000177 // Lamp2 // lysosomal-associated membrane protein 2 // Xq11 // 24944	Lamp2	0.0795681	-1.08453	0.000435944	-1.1968	0.0527411	1.10352
17776601	ENSRNOT00000000181 // Gatm // glycine amidinotransferase (L-arginine:glycine amidinotra	Gatm	0.113241	1.12233	0.0730807	1.12812	0.971178	-1.00516
17776606	ENSRNOT00000000184 // Slc30a4 // solute carrier family 30 (zinc transporter), member 4	Slc30a4	0.00469301	1.10398	4.38545e-07	1.3322	0.000101641	-1.20673
17765626	ENSRNOT00000000186 // Sqrdl // sulfide quinone reductase-like (yeast) // 3q35 // 691966	Sqrdl	3.58148e-05	1.60989	1.74726e-08	2.8031	2.41286e-05	-1.74118
17830400	ENSRNOT00000000201 // Mpst // mercaptopyruvate sulfurtransferase // 7q34 // 192172 ///	Mpst	0.580186	-1.04732	0.00166683	-1.26371	0.0194465	1.20662
17830385	ENSRNOT00000000203 // Csf2rb // colony stimulating factor 2 receptor, beta, low-affinit	Csf2rb	0.000851045	2.16475	0.00392856	1.77108	0.414993	1.22227
17852614	ENSRNOT00000000212 // Cyp19a1 // cytochrome P450, family 19, subfamily a, polypeptide 1	Cyp19a1	0.808	1.01991	0.623606	-1.03188	0.524695	1.05243
17854145	ENSRNOT00000000215 // RGD1564306 // similar to developmental pluripotency associated 5	RGD1564306	0.510133	-1.04317	0.134959	-1.08246	0.642524	1.03767
17815072	ENSRNOT00000000231 // Klf11 // Kruppel-like factor 11 // 6q16 // 313994 /// NM_00103735	Klf11	0.0343997	-1.24383	0.00293586	-1.36083	0.496465	1.09406
17848586	ENSRNOT00000000239 // Abhd5 // abhydrolase domain containing 5 // 8q32 // 316122 /// NM	Abhd5	0.681631	1.04092	0.00160871	1.29842	0.0140277	-1.24738
17644615	ENSRNOT00000000246 // Lmf1 // lipase maturation factor 1 // 10q12 // 360495 /// ENSRNOT	Lmf1	0.504636	1.03719	0.596726	-1.02698	0.265106	1.06517
17655894	ENSRNOT00000000248 // Zfp354c // zinc finger protein 354C // 10q22 // 78972 /// NM_0239	Zfp354c	0.0296682	-1.1534	0.00018492	-1.3251	0.052469	1.14886
17645550	ENSRNOT00000000249 // Grm6 // glutamate receptor, metabotropic 6 // 10q22 // 24419 ///	Grm6	0.645502	-1.05803	0.563094	-1.06222	0.985779	1.00397
17652327	ENSRNOT00000000262 // Slc16a6 // solute carrier family 16, member 6 (monocarboxylic aci	Slc16a6	0.260636	1.12695	1.32916e-05	1.82968	0.000424303	-1.62357
17662712	ENSRNOT00000000263 // Amz2 // archaelysin family metallopeptidase 2 // 10q32.1 // 36065	Amz2	0.057056	-1.07208	0.0528681	-1.06807	0.959075	-1.00375
17758233	ENSRNOT00000000302 // Tet1 // tet oncogene 1 // 20p11 // 309902 /// ENSRNOT00000057939	Tet1	2.50938e-05	-1.61038	4.38545e-07	-1.95964	0.0215837	1.21688
17832229	ENSRNOT00000000323 // Aqp6 // aquaporin 6, kidney specific // 7q36 // 29170 /// NM_0221	Aqp6	0.497377	-1.05644	0.492994	-1.05087	0.970524	-1.0053
17832217	ENSRNOT00000000324 // Aqp2 // aquaporin 2 (collecting duct) // 7q36 // 25386 /// NM_012	Aqp2	0.74857	-1.03659	0.18839	-1.11459	0.529243	1.07525
17759240	ENSRNOT00000000340 // Ccdc162 // coiled-coil domain containing 162 // 20q12 // 685584 /	Ccdc162	0.805877	1.0414	0.303228	-1.13128	0.259425	1.17811
17755788	ENSRNOT00000000360 // Prep // prolyl endopeptidase // 20q13 // 83471 /// NM_031324 // P	Prep	0.000560328	1.14675	1.50779e-05	1.21332	0.126034	-1.05805
17759443	ENSRNOT00000000415 // Grik2 // glutamate receptor, ionotropic, kainate 2 // 20q13 // 54	Grik2	0.000171638	-1.47281	2.56897e-05	-1.54821	0.658283	1.0512
17754793	ENSRNOT00000000438 // Dna2 // DNA replication helicase 2 homolog (yeast) // 20p11 // 30	Dna2	0.0397024	1.24134	0.000283309	1.53549	0.0641106	-1.23695
17755160	ENSRNOT00000000469 // Pln // phospholamban // 20q11 // 64672 /// NM_022707 // Pln // ph	Pln	0.955274	1.00915	0.110146	1.17554	0.22295	-1.16488
17618936	ENSRNOT00000000474 // Numa1 // nuclear mitotic apparatus protein 1 // 1q32 // 308870 //	Numa1	0.318537	-1.04895	0.00949347	-1.12044	0.201354	1.06815
17756577	ENSRNOT00000000483 // Dom3z // DOM-3 homolog Z (C. elegans) // 20p12 // 361799 /// NM_2	Dom3z	0.0979427	1.13128	0.000624575	1.31679	0.0625479	-1.16399
17756639	ENSRNOT00000000494 // Fkbpl // FK506 binding protein-like // 20p12 // 406168 /// NM_001	Fkbpl	0.702904	1.03059	0.0127752	1.16399	0.0824025	-1.12944
17756803	ENSRNOT00000000529 // Tap1 // transporter 1, ATP-binding cassette, sub-family B (MDR/TA	Tap1	1.18874e-06	2.32573	2.65604e-06	1.9374	0.0724785	1.20044
17757020	ENSRNOT00000000576 // Bak1 // BCL2-antagonist/killer 1 // 20p12 // 116502 /// NM_053812	Bak1	0.00136252	1.30074	1.0772e-05	1.54887	0.0287436	-1.19076
17753387	ENSRNOT00000000580 // Hmga1 // high mobility group AT-hook 1 // 20p12 // 117062 /// NM_	Hmga1	2.4316e-07	2.49906	1.01025e-09	4.59082	1.54024e-05	-1.83702
17753426	ENSRNOT00000000588 // RGD1307264 // similar to hypothetical protein FLJ20302; similar t	RGD1307264	0.757013	-1.02815	0.0166428	1.17281	0.0168469	-1.20582
17753478	ENSRNOT00000000594 // Scube3 // signal peptide, CUB domain, EGF-like 3 // 20p12 // 2942	Scube3	0.0914082	-1.20163	0.00190536	-1.41449	0.184691	1.17714
17753500	ENSRNOT00000000595 // Zfp523 // zinc finger protein 523 // 20p12 // 361809 /// NM_00113	Zfp523	0.503298	-1.04641	0.208441	-1.07396	0.78469	1.02633
17757201	ENSRNOT00000000611 // Clps // colipase, pancreatic // 20p12 // 25680 /// NM_013139 // C	Clps	0.245555	-1.07795	0.961324	1.00378	0.280679	-1.08203
17753595	ENSRNOT00000000621 // Mapk13 // mitogen activated protein kinase 13 // 20p12 // 29513 /	Mapk13	0.283854	1.1065	0.0515105	1.17782	0.6146	-1.06446
17753716	ENSRNOT00000000637 // Pim1 // pim-1 oncogene // 20p12 // 24649 /// NM_017034 // Pim1 //	Pim1	0.000652545	1.6531	1.77356e-05	2.0356	0.133686	-1.23138
17757374	ENSRNOT00000000649 // Btbd9 // BTB (POZ) domain containing 9 // 20p12 // 294318	Btbd9	0.491362	-1.04907	0.018429	-1.14936	0.197111	1.0956
17753794	ENSRNOT00000000651 // Dnah8 // dynein, axonemal, heavy chain 8 // 20p12 // 207117 /// D	Dnah8	0.300436	-1.03977	0.432462	-1.02811	0.851971	-1.01134
17755369	ENSRNOT00000000653 // Frk // fyn-related kinase // 20q12 // 79209	Frk	0.912972	1.0396	0.398316	1.22561	0.630319	-1.17892
17755055	ENSRNOT00000000661 // Neurog3 // neurogenin 3 // 20q11 // 60329 /// NM_021700 // Neurog	Neurog3	0.493966	-1.05373	0.0468901	-1.13495	0.370584	1.07708
17754989	ENSRNOT00000000683 // Tbata // thymus, brain and testes associated // 20q11 // 499429 /	Tbata	0.387555	1.05107	0.642204	1.02626	0.773475	1.02418
17754983	ENSRNOT00000000687 // Pcbd1 // pterin-4 alpha-carbinolamine dehydratase/dimerization co	Pcbd1	0.232727	-1.12127	0.0100557	-1.25995	0.284638	1.12369
17758328	ENSRNOT00000000697 // Chst3 // carbohydrate (chondroitin 6) sulfotransferase 3 // 20q11	Chst3	0.000849455	1.68881	8.79162e-07	2.97319	0.000998918	-1.76052
17759187	ENSRNOT00000000709 // Cdc40 // cell division cycle 40 homolog (S. cerevisiae) // 20q12	Cdc40	0.438386	-1.06745	0.258311	-1.08552	0.902839	1.01692
17759167	ENSRNOT00000000715 // Amd1 // adenosylmethionine decarboxylase 1 // 20q12 // 81640 ///	Amd1	0.0731727	1.12612	0.439282	1.05198	0.405372	1.07048
17759134	ENSRNOT00000000718 // Slc16a10 // solute carrier family 16 (monocarboxylic acid transpo	Slc16a10	0.0673348	-1.27491	0.0198052	-1.34058	0.816318	1.05151
17755390	ENSRNOT00000000742 // Hdac2 // histone deacetylase 2 // 20q12 // 84577 /// NM_053447 //	Hdac2	0.212481	1.05039	0.0344214	1.079	0.610129	-1.02724
17754639	ENSRNOT00000000753 // Tfam // transcription factor A, mitochondrial // 20p11 // 83474 /	Tfam	0.343615	1.08251	0.00323921	1.26145	0.0760942	-1.16531
17754704	ENSRNOT00000000783 // Cdk1 // cyclin-dependent kinase 1 // 20p11 // 54237 /// NM_019296	Cdk1	6.32816e-06	2.21501	2.75559e-07	2.70703	0.0906771	-1.22213
17754735	ENSRNOT00000000790 // Zfp365 // zinc finger protein 365 // 20p11 // 499425 /// NM_00102	Zfp365	0.319793	-1.09	0.098101	-1.13394	0.751785	1.04031
17684742	ENSRNOT00000000817 // Nek7 // NIMA (never in mitosis gene a)-related kinase 7 // 13q13	Nek7	0.891629	-1.01854	0.58645	-1.05463	0.822386	1.03544
17758833	ENSRNOT00000001051 // LOC100366234 // hypothetical protein LOC100366234 // --- // 10036	LOC100366234	0.92694	1.01023	0.418711	-1.06245	0.464108	1.07332
17755212	ENSRNOT00000001079 // Fabp7 // fatty acid binding protein 7, brain // 20q11 // 80841 //	Fabp7	6.54694e-06	-1.28796	2.37834e-09	-1.76186	3.1298e-06	1.36795
17756200	ENSRNOT00000001084 // Ppp1r18 // protein phosphatase 1, regulatory subunit 18 // 20p12	Ppp1r18	0.000484904	1.40796	3.57308e-07	2.07278	0.000414196	-1.47219
17755250	ENSRNOT00000001093 // Dse // dermatan sulfate epimerase // 20q11 // 365583 /// NM_00110	Dse	0.0374369	1.28395	0.0315711	1.27236	0.969089	1.00911
17756339	ENSRNOT00000001114 // Atp6v1g2 // ATPase, H+ transporting, lysosomal V1 subunit G2 // 2	Atp6v1g2	0.0204887	-1.16574	0.0013204	-1.24421	0.421246	1.06731
17756352	ENSRNOT00000001139 // Ncr3 // natural cytotoxicity triggering receptor 3 // 20p12 // 29	Ncr3	0.0464534	-1.10496	0.0683164	-1.08838	0.858949	-1.01523
17879472	ENSRNOT00000001154 // Rbmx // RNA binding motif protein, X-linked // Xq36 // 302855 ///	Rbmx	0.34525	1.08145	0.0916265	1.12931	0.703876	-1.04426
17874691	ENSRNOT00000001162 // Cd40lg // CD40 ligand // Xq36 // 84349 /// NM_053353 // Cd40lg //	Cd40lg	0.315364	1.06986	0.995746	1.00041	0.388648	1.06943
17874662	ENSRNOT00000001164 // Brs3 // bombesin-like receptor 3 // Xq36 // 260319 /// NM_152845	Brs3	0.672523	-1.0339	0.8484	-1.01429	0.862579	-1.01934
17874607	ENSRNOT00000001171 // Slc9a6 // solute carrier family 9 (sodium/hydrogen exchanger), me	Slc9a6	0.00403086	-1.24256	0.000518343	-1.30542	0.60805	1.05059
17673265	ENSRNOT00000001182 // LOC100362819 // autism susceptibility candidate 2-like // --- //	LOC100362819	0.0376345	-1.12449	0.000121918	-1.29102	0.0263878	1.1481
17673329	ENSRNOT00000001215 // Gusb // glucuronidase, beta // 12q13 // 24434 /// NM_017015 // Gu	Gusb	0.961406	-1.00502	0.583381	1.04046	0.651619	-1.04568
17673348	ENSRNOT00000001229 // Mrps17 // mitochondrial ribosomal protein S17 // 12q13 // 288621	Mrps17	0.00534116	1.27169	0.00493071	1.25327	0.922235	1.01469
17673409	ENSRNOT00000001242 // Stx2 // syntaxin 2 // 12q16 // 25130 /// NM_012748 // Stx2 // syn	Stx2	0.823308	1.0168	0.660564	-1.0261	0.569504	1.04334
17675638	ENSRNOT00000001244 // Pomp // proteasome maturation protein // 12p11 // 288455 /// NM_0	Pomp	0.00201954	1.2122	2.26087e-05	1.36406	0.0548017	-1.12527
17677318	ENSRNOT00000001247 // Ran // RAN, member RAS oncogene family // 12q14 // 84509 /// NM_0	Ran	8.76211e-05	1.49473	3.23436e-07	1.99301	0.00196866	-1.33336
17671570	ENSRNOT00000001248 // Flt1 // FMS-related tyrosine kinase 1 // 12p11 // 54251 /// NM_01	Flt1	0.000876253	1.87014	3.33001e-08	6.8287	8.07559e-06	-3.65144
17675646	ENSRNOT00000001250 // Pan3 // PAN3 polyA specific ribonuclease subunit homolog (S. cere	Pan3	0.241316	-1.0465	0.0514227	-1.0704	0.673914	1.02284
17779825	ENSRNOT00000001254 // LOC100363736 // ribosomal protein L19-like // --- // 100363736 //	LOC100363736	0.293193	1.15902	0.659302	1.06401	0.648826	1.08929
17675670	ENSRNOT00000001263 // Lnx2 // ligand of numb-protein X 2 // 12p11 // 360761	Lnx2	0.00577294	1.36074	0.0442366	1.21823	0.390252	1.11698
17677356	ENSRNOT00000001275 // Glt1d1 // glycosyltransferase 1 domain containing 1 // 12q14 // 3	Glt1d1	0.0147715	-1.26948	0.00752613	-1.28232	0.958387	1.01011
17673458	ENSRNOT00000001277 // Slc15a4 // solute carrier family 15, member 4 // 12q14 // 246280	Slc15a4	0.0639128	-1.11424	0.00332741	-1.18797	0.364967	1.06617
17677384	ENSRNOT00000001279 // Frg1 // FSHD region gene 1 // 12q14 // 689484 /// ENSRNOT00000001	Frg1	0.750306	1.07499	0.174159	1.25417	0.503598	-1.16669
17675730	ENSRNOT00000001291 // Cyp3a2 // cytochrome P450, family 3, subfamily a, polypeptide 2 /	Cyp3a2	0.82864	1.03001	0.47884	1.07457	0.793483	-1.04326
17677389	ENSRNOT00000001292 // Aacs // acetoacetyl-CoA synthetase // 12q14 // 65984 /// NM_02310	Aacs	0.865408	1.01601	0.92945	1.00721	0.947371	1.00874
17675228	ENSRNOT00000001298 // Pnpla6 // patatin-like phospholipase domain containing 6 // 12p12	Pnpla6	0.0226404	-1.09906	3.41783e-06	-1.32757	0.000513016	1.20791
17671671	ENSRNOT00000001302 // Zfp394 // zinc finger protein 394 // 12p11 // 252860 /// NM_14572	Zfp394	0.000294118	-1.24865	0.000238984	-1.22875	0.845266	-1.0162
17675802	ENSRNOT00000001307 // Bud31 // BUD31 homolog (S. cerevisiae) // 12p11 // 89819 /// NM_0	Bud31	0.00335935	1.1831	4.32712e-05	1.31252	0.0738019	-1.10939
17671695	ENSRNOT00000001310 // Pdap1 // PDGFA associated protein 1 // 12p11 // 64527 /// NM_0225	Pdap1	0.197385	1.07252	0.000449722	1.2278	0.022135	-1.14478
17675810	ENSRNOT00000001315 // Arpc1b // actin related protein 2/3 complex, subunit 1B // 12p11	Arpc1b	0.000408411	1.83259	1.9123e-05	2.2146	0.243275	-1.20846
17671773	ENSRNOT00000001347 // Tecpr1 // tectonin beta-propeller repeat containing 1 // 12p11 //	Tecpr1	0.119907	-1.15536	0.077303	-1.16324	0.97034	1.00682
17677537	ENSRNOT00000001349 // Tect2 // tectonic 2 // 12q15 // 689779 /// ENSRNOT00000001349 //	Tect2	0.16657	-1.31082	0.569458	-1.11856	0.529891	-1.17188
17673603	ENSRNOT00000001373 // Eif2b1 // eukaryotic translation initiation factor 2B, subunit 1	Eif2b1	0.0506399	1.12408	0.000189363	1.29375	0.032975	-1.15094
17675978	ENSRNOT00000001374 // Pms2 // PMS2 postmeiotic segregation increased 2 (S. cerevisiae)	Pms2	0.0621531	-1.10126	0.148864	-1.07207	0.728671	-1.02723
17671827	ENSRNOT00000001379 // Aimp2 // aminoacyl tRNA synthetase complex-interacting multifunct	Aimp2	8.42709e-05	1.2137	3.80552e-07	1.3827	0.00285177	-1.13924
17704616	ENSRNOT00000001389 // Slc25a30 // solute carrier family 25, member 30 // 15q11 // 36107	Slc25a30	0.00193915	1.21082	1.19779e-05	1.39174	0.0232732	-1.14942
17671189	ENSRNOT00000001399 // Ctxn1 // cortexin 1 // 12p12 // 29145 /// NM_001109935 // Ctxn1 /	Ctxn1	0.0166373	-1.10137	1.61551e-05	-1.25562	0.00463461	1.14006
17671175	ENSRNOT00000001409 // Timm44 // translocase of inner mitochondrial membrane 44 homolog	Timm44	0.178321	1.08542	0.000350083	1.26943	0.0190117	-1.16953
17671163	ENSRNOT00000001416 // Higd2al1 // HIG1 hypoxia inducible domain family, member 2A-like	Higd2al1	0.926338	-1.01895	0.765262	-1.04676	0.915477	1.02729
17677613	ENSRNOT00000001421 // RGD1563482 // similar to hypothetical protein FLJ38663 // 12q15 /	RGD1563482	0.112281	1.07417	0.0796611	1.07559	0.98967	-1.00132
17676052	ENSRNOT00000001438 // Kdelr2 // KDEL (Lys-Asp-Glu-Leu) endoplasmic reticulum protein re	Kdelr2	8.32283e-05	1.40261	8.16091e-06	1.48732	0.465972	-1.0604
17671866	ENSRNOT00000001447 // Zdhhc4 // zinc finger, DHHC-type containing 4 // 12p11 // 304291	Zdhhc4	0.079094	1.13797	0.0369464	1.15436	0.915122	-1.0144
17675342	ENSRNOT00000001449 // Kl // Klotho // 12p12 // 83504 /// NM_031336 // Kl // Klotho // 1	Kl	0.294146	1.18151	6.02426e-07	3.60252	1.54024e-05	-3.04908
17671919	ENSRNOT00000001458 // Rnf216 // ring finger protein 216 // 12p11 // 304294 /// ENSRNOT0	Rnf216	0.549085	1.01776	0.39052	-1.02172	0.176935	1.03986
17678383	ENSRNOT00000001490 // Tesc // tescalcin // 12q16 // 288689	Tesc	0.165803	1.15976	0.0148437	1.27736	0.470553	-1.1014
17674342	ENSRNOT00000001500 // Pebp1 // phosphatidylethanolamine binding protein 1 // 12q16 // 2	Pebp1	0.913574	-1.00675	0.828551	-1.01069	0.963151	1.00391
17674397	ENSRNOT00000001508 // Prkab1 // protein kinase, AMP-activated, beta 1 non-catalytic sub	Prkab1	0.0629634	1.08164	4.41423e-05	1.24196	0.00513263	-1.14822
17753894	ENSRNOT00000001527 // Glp1r // glucagon-like peptide 1 receptor // 20p12 // 25051 /// N	Glp1r	0.121184	-1.22192	0.766597	1.04292	0.0864251	-1.27437
17753937	ENSRNOT00000001533 // Abcg1 // ATP-binding cassette, subfamily G (WHITE), member 1 // 2	Abcg1	0.301264	-1.10055	3.63016e-05	-1.58912	0.0010554	1.44393
17757400	ENSRNOT00000001537 // Tff2 // trefoil factor 2 // 20p12 // 116592 /// NM_053844 // Tff2	Tff2	0.769128	-1.03517	0.563091	1.05536	0.439864	-1.09249
17757406	ENSRNOT00000001538 // Tff1 // trefoil factor 1 // 20p12 // 117270 /// NM_057129 // Tff1	Tff1	0.1822	1.19425	0.572453	1.07835	0.555431	1.10747
17753995	ENSRNOT00000001559 // Pde9a // phosphodiesterase 9A // 20p12 // 191569 /// NM_138543 //	Pde9a	0.000259316	1.27572	0.00228682	1.1794	0.191703	1.08168
17757468	ENSRNOT00000001579 // Sik1 // salt-inducible kinase 1 // 20p12 // 59329 /// NM_021693 /	Sik1	0.0820571	1.14524	4.49564e-05	1.49095	0.00414485	-1.30187
17754038	ENSRNOT00000001583 // Rrp1b // ribosomal RNA processing 1 homolog B (S. cerevisiae) //	Rrp1b	5.21557e-05	1.49226	2.53112e-07	1.93354	0.00243711	-1.29572
17678784	ENSRNOT00000001588 // RGD1565883 // similar to hypothetical protein FLJ14721 // 12q16 /	RGD1565883	0.865965	-1.0211	0.239684	-1.10338	0.497269	1.08058
17754058	ENSRNOT00000001589 // Pdxk // pyridoxal (pyridoxine, vitamin B6) kinase // 20p12 // 835	Pdxk	0.00309733	1.20388	0.000775145	1.23052	0.815253	-1.02213
17757529	ENSRNOT00000001610 // Dnmt3l // DNA (cytosine-5-)-methyltransferase 3-like // 20p12 //	Dnmt3l	0.983353	1.00208	0.160888	1.09197	0.273281	-1.0897
17754196	ENSRNOT00000001631 // Trpm2 // transient receptor potential cation channel, subfamily M	Trpm2	0.80662	-1.03773	0.844905	1.02595	0.710736	-1.06466
17672052	ENSRNOT00000001667 // Iqce // IQ motif containing E // 12q11 // 304318	Iqce	0.0164215	1.13768	0.0106554	1.13809	0.99737	-1.00036
17672093	ENSRNOT00000001686 // Grifin // galectin-related inter-fiber protein // 12q11 // 117130	Grifin	0.0150508	1.33754	0.00193551	1.45019	0.613806	-1.08422
17678001	ENSRNOT00000001691 // Atxn2 // ataxin 2 // 12q16 // 288663 /// ENSRNOT00000045666 // At	Atxn2	0.373438	1.03859	0.54415	1.02462	0.837717	1.01363
17676291	ENSRNOT00000001700 // Nudt1 // nudix (nucleoside diphosphate linked moiety X)-type moti	Nudt1	0.985558	-1.00299	0.458582	1.08762	0.568205	-1.09087
17677975	ENSRNOT00000001711 // Ppp1cc // protein phosphatase 1, catalytic subunit, gamma isozyme	Ppp1cc	0.0148484	-1.12855	0.0307801	-1.10299	0.757431	-1.02318
17677942	ENSRNOT00000001722 // Gpn3 // GPN-loop GTPase 3 // 12q16 // 360810 /// NM_201991 // Gpn	Gpn3	0.0889132	-1.13918	0.998752	-1.00014	0.12574	-1.13902
17672248	ENSRNOT00000001735 // Cox19 // COX19 cytochrome c oxidase assembly homolog (S. cerevisi	Cox19	0.828535	-1.01674	0.568351	-1.03386	0.864596	1.01683
17757762	ENSRNOT00000001743 // S100b // S100 calcium binding protein B // 20p12 // 25742 /// NM_	S100b	0.000376106	-1.23818	2.75559e-07	-1.57299	0.000334771	1.2704
17677901	ENSRNOT00000001746 // P2rx7 // purinergic receptor P2X, ligand-gated ion channel, 7 //	P2rx7	0.162204	-1.09841	0.232495	-1.07749	0.865348	-1.01941
17677887	ENSRNOT00000001752 // P2rx4 // purinergic receptor P2X, ligand-gated ion channel 4 // 1	P2rx4	0.459959	1.05313	0.00549671	-1.18902	0.00300958	1.25219
17757950	ENSRNOT00000001766 // Bcr // breakpoint cluster region // 20p12 // 309696	Bcr	0.341462	1.07654	0.82573	1.01836	0.566857	1.05712
17673923	ENSRNOT00000001774 // Camkk2 // calcium/calmodulin-dependent protein kinase kinase 2, b	Camkk2	0.523929	-1.05611	0.290928	-1.07917	0.86802	1.02184
17673902	ENSRNOT00000001794 // Anapc5 // anaphase-promoting complex subunit 5 // 12q16 // 288671	Anapc5	0.0484858	1.10586	0.00317058	1.16323	0.425453	-1.05189
17672343	ENSRNOT00000001801 // Azgp1 // alpha-2-glycoprotein 1, zinc-binding // 12q11 // 25294 /	Azgp1	0.211817	-1.16599	0.0476542	-1.24736	0.700152	1.06978
17677875	ENSRNOT00000001806 // Orai1 // ORAI calcium release-activated calcium modulator 1 // 12	Orai1	2.38973e-05	1.90351	1.57651e-06	2.1849	0.247155	-1.14783
17674085	ENSRNOT00000001816 // Aldh2 // aldehyde dehydrogenase 2 family (mitochondrial) // 12q16	Aldh2	0.00270851	-1.20918	2.44962e-05	-1.37404	0.0442883	1.13634
17676520	ENSRNOT00000001825 // Mcm7 // minichromosome maintenance complex component 7 // 12q11 /	Mcm7	0.000234896	1.4406	3.68477e-07	2.01627	0.000875204	-1.39961
17678067	ENSRNOT00000001826 // RGD1309762 // similar to KIAA0614 protein // 12q16 // 304503 ///	RGD1309762	0.00469753	-1.30157	3.2694e-05	-1.58997	0.0370084	1.22158
17672376	ENSRNOT00000001827 // Ap4m1 // adaptor-related protein complex 4, mu 1 subunit // 12q11	Ap4m1	0.0621219	-1.13913	0.00115828	-1.26933	0.168558	1.1143
17676595	ENSRNOT00000001849 // Gpc2 // glypican 2 // 12q11 // 171517 /// NM_138511 // Gpc2 // gl	Gpc2	0.431222	-1.08913	0.540266	-1.06322	0.890274	-1.02437
17678177	ENSRNOT00000001853 // Oas1b // 2-5 oligoadenylate synthetase 1B // 12q16 // 246268 ///	Oas1b	0.00165072	2.0384	0.0029195	-1.83003	3.78315e-05	3.73033
17674239	ENSRNOT00000001866 // Tpcn1 // two pore segment channel 1 // 12q16 // 246215	Tpcn1	0.0050636	1.31748	0.000944224	1.38218	0.728671	-1.04911
17678321	ENSRNOT00000001893 // Tbx5 // T-box 5 // 12q16 // 304514 /// NM_001009964 // Tbx5 // T-	Tbx5	0.089535	1.09277	0.234126	1.06038	0.691164	1.03055
17676856	ENSRNOT00000001916 // Serpine1 // serpin peptidase inhibitor, clade E (nexin, plasminog	Serpine1	1.76325e-06	5.16658	8.9842e-08	7.40901	0.0841491	-1.43403
17676845	ENSRNOT00000001922 // LOC100360077 // zinc finger, HIT domain containing 1 // --- // 10	LOC100360077	0.719475	-1.03175	0.00262492	1.23536	0.00332166	-1.27459
17672740	ENSRNOT00000001923 // Cldn15 // claudin 15 // 12q12 // 304388 /// NM_001107135 // Cldn1	Cldn15	0.749059	-1.04959	0.00238125	1.44371	0.00332166	-1.51532
17620098	ENSRNOT00000001933 // Abca16 // ATP-binding cassette, subfamily A (ABC1), member 16 //	Abca16	0.885952	1.0077	0.266351	-1.04043	0.281322	1.04843
17676943	ENSRNOT00000001952 // Zp3 // zona pellucida glycoprotein 3 (sperm receptor) // 12q12 //	Zp3	0.735691	-1.02895	0.6389	-1.03336	0.974048	1.00429
17676959	ENSRNOT00000001957 // Srrm3 // serine/arginine repetitive matrix 3 // 12q12 // 685890 /	Srrm3	0.000359816	-1.2472	6.46408e-06	-1.38231	0.0624146	1.10833
17676975	ENSRNOT00000001958 // Mdh2 // malate dehydrogenase 2, NAD (mitochondrial) // 12q12 // 8	Mdh2	0.037241	1.07489	0.000673838	1.13497	0.160653	-1.05589
17641955	ENSRNOT00000001990 // LOC100364896 // Cytochrome P450 2C55-like // --- // 100364896 ///	LOC100364896	0.914227	-1.01874	0.876	-1.02192	0.990952	1.00312
17673036	ENSRNOT00000002001 // Wbscr28 // Williams-Beuren syndrome chromosome region 28 (human)	Wbscr28	0.841097	-1.0129	0.000123772	-1.23861	0.000900977	1.22284
17673150	ENSRNOT00000002010 // Gtf2ird1 // GTF2I repeat domain containing 1 // 12q12 // 246770 /	Gtf2ird1	0.003765	-1.11515	0.969797	-1.00165	0.00750675	-1.11331
17673222	ENSRNOT00000002028 // Ncf1 // neutrophil cytosolic factor 1 // 12q12 // 114553 /// NM_0	Ncf1	0.0979063	1.26255	0.399906	-1.12238	0.0251012	1.41706
17677106	ENSRNOT00000002030 // Gtf2ird2 // GTF2I repeat domain containing 2 // 12q12 // 288606	Gtf2ird2	0.0758819	-1.24223	0.0053046	-1.4	0.434235	1.12701
17613585	ENSRNOT00000002043 // Kptn // kaptin (actin binding protein) // 1q21 // 308107 /// NM_0	Kptn	0.376367	-1.05597	0.024736	-1.12848	0.328099	1.06866
17613570	ENSRNOT00000002044 // Napa // N-ethylmaleimide-sensitive factor attachment protein, alp	Napa	0.540453	1.0542	0.532078	1.04888	0.972745	1.00508
17614552	ENSRNOT00000002054 // Cyp2b15 // cytochrome P450, family 2, subfamily b, polypeptide 15	Cyp2b15	0.878192	-1.03641	0.892543	-1.02639	0.975971	-1.00976
17615353	ENSRNOT00000002055 // Capns1 // calpain, small subunit 1 // 1q21 // 29156	Capns1	0.0355593	1.07078	0.0387748	1.06449	0.921283	1.00591
17762924	ENSRNOT00000002072 // Pdk1 // pyruvate dehydrogenase kinase, isozyme 1 // 3q22 // 11655	Pdk1	0.0717955	-1.1536	0.000644349	1.34048	0.000144133	-1.54638
17773182	ENSRNOT00000002076 // Dlx2 // distal-less homeobox 2 // 3q21 // 296499 /// NM_001191746	Dlx2	0.0983168	-1.15303	0.271705	-1.09381	0.666162	-1.05414
17868794	ENSRNOT00000002089 // Cd80 // Cd80 molecule // 11q21 // 25408 /// NM_012926 // Cd80 //	Cd80	0.0124043	1.31937	0.000707108	1.47918	0.382686	-1.12112
17696837	ENSRNOT00000002094 // Chac2 // ChaC, cation transport regulator homolog 2 (E. coli) //	Chac2	0.953361	1.00933	0.146021	-1.15593	0.206437	1.16671
17763121	ENSRNOT00000002111 // Agps // alkylglycerone phosphate synthase // 3q23 // 84114	Agps	0.717197	1.04741	0.771296	1.03329	0.946246	1.01367
17773353	ENSRNOT00000002114 // Nfe2l2 // nuclear factor, erythroid derived 2, like 2 // 3q23 //	Nfe2l2	3.72031e-05	1.33875	4.59317e-05	1.2866	0.540505	1.04053
17667521	ENSRNOT00000002121 // Btg3 // BTG family, member 3 // 11q11 // 54230 /// NM_019290 // B	Btg3	0.00699278	1.23506	3.07868e-07	1.97406	5.02245e-05	-1.59835
17773338	ENSRNOT00000002156 // Evx2 // even-skipped homeobox 2 // 3q23 // 288155	Evx2	0.445134	-1.04763	0.427964	1.04408	0.146935	-1.09381
17773291	ENSRNOT00000002174 // Atf2 // activating transcription factor 2 // 3q23 // 81647 /// EN	Atf2	0.0024176	-1.0769	0.0012395	-1.07779	0.986566	1.00082
17667628	ENSRNOT00000002185 // Adamts5 // ADAM metallopeptidase with thrombospondin type 1 motif	Adamts5	0.978118	-1.00532	0.0523549	-1.2628	0.111188	1.25612
17668285	ENSRNOT00000002206 // Ripk4 // receptor-interacting serine-threonine kinase 4 // 11q12	Ripk4	0.576112	-1.08262	0.562462	1.07506	0.291826	-1.16388
17665928	ENSRNOT00000002214 // RGD1561232 // keratin 8-like // --- // 100362689	RGD1561232	0.629696	-1.08411	0.79879	-1.04104	0.866915	-1.04137
17668205	ENSRNOT00000002215 // LOC100360483 // Down syndrome cell adhesion molecule-like // ---	LOC100360483	0.00114283	-1.30669	3.41739e-05	-1.46126	0.16545	1.11829
17668088	ENSRNOT00000002254 // Erg // v-ets erythroblastosis virus E26 oncogene homolog (avian)	Erg	0.996325	1.00088	0.00516569	1.4109	0.014297	-1.40966
17664920	ENSRNOT00000002259 // Kcnj15 // potassium inwardly-rectifying channel, subfamily J, mem	Kcnj15	0.798502	-1.01934	0.133627	-1.0832	0.384959	1.06264
17668410	ENSRNOT00000002260 // Cldnd1 // claudin domain containing 1 // 11q12 // 288182 /// NM_0	Cldnd1	0.632362	1.03382	0.0407912	1.11813	0.246521	-1.08155
17668069	ENSRNOT00000002284 // Dscr3 // Down syndrome critical region gene 3 // 11q11 // 360703	Dscr3	0.00184874	1.14766	3.52284e-05	1.23173	0.106032	-1.07325
17668049	ENSRNOT00000002291 // Hlcs // holocarboxylase synthetase (biotin-(proprionyl-CoA-carbox	Hlcs	0.428864	1.07296	0.591162	-1.04592	0.214198	1.12224
17808038	ENSRNOT00000002309 // Dfnb31 // deafness, autosomal recessive 31 // 5q24 // 313255 ///	Dfnb31	0.432922	-1.08	0.0936189	1.14903	0.0287289	-1.24096
17668012	ENSRNOT00000002313 // Runx1 // runt-related transcription factor 1 // 11q11 // 50662 //	Runx1	4.11931e-05	1.70198	3.48477e-06	1.87633	0.378759	-1.10244
17670495	ENSRNOT00000002323 // Dvl3 // dishevelled, dsh homolog 3 (Drosophila) // 11q23 // 30381	Dvl3	0.145021	-1.07988	0.0991228	-1.0831	0.97667	1.00298
17670458	ENSRNOT00000002327 // Abcf3 // ATP-binding cassette, subfamily F (GCN20), member 3 // 1	Abcf3	0.527699	-1.02224	0.636351	-1.01532	0.901428	-1.00682
17666795	ENSRNOT00000002331 // Alg3 // asparagine-linked glycosylation 3, alpha-1,3- mannosyltra	Alg3	0.000232241	1.32874	3.46531e-06	1.52481	0.0401992	-1.14756
17669940	ENSRNOT00000002343 // Opa1 // optic atrophy 1 homolog (human) // 11q22 // 171116 /// NM	Opa1	0.0506954	-1.09566	0.102647	-1.07324	0.777023	-1.02089
17670307	ENSRNOT00000002394 // Chrd // chordin // 11q23 // 117275 /// NM_057134 // Chrd // chord	Chrd	0.581532	-1.13966	0.164548	-1.30354	0.636793	1.1438
17669787	ENSRNOT00000002403 // Pcyt1a // phosphate cytidylyltransferase 1, choline, alpha // 11q	Pcyt1a	0.0158469	-1.17156	0.228243	-1.0756	0.249147	-1.08921
17666739	ENSRNOT00000002410 // Ehhadh // enoyl-CoA, hydratase/3-hydroxyacyl CoA dehydrogenase //	Ehhadh	0.000137167	-1.49176	1.14671e-05	-1.61794	0.412804	1.08459
17669642	ENSRNOT00000002427 // Lmln // leishmanolysin-like (metallopeptidase M8 family) // 11q22	Lmln	0.778755	1.01968	0.881719	-1.00928	0.716157	1.02915
17669576	ENSRNOT00000002439 // Slc12a8 // solute carrier family 12 (potassium/chloride transport	Slc12a8	0.62248	-1.03209	0.546337	-1.03377	0.989416	1.00163
17666656	ENSRNOT00000002452 // Dgkg // diacylglycerol kinase, gamma // 11q23 // 25666 /// NM_013	Dgkg	0.0130922	-1.24801	0.00036291	-1.41151	0.215171	1.13101
17670921	ENSRNOT00000002485 // Dnm1l // dynamin 1-like // 11q23 // 114114 /// NM_053655 // Dnm1l	Dnm1l	0.00305435	-1.08639	0.044269	-1.04931	0.241457	-1.03533
17670950	ENSRNOT00000002491 // Fgd4 // FYVE, RhoGEF and PH domain containing 4 // 11q23 // 24617	Fgd4	0.0101422	-1.30486	0.000418438	-1.47538	0.294987	1.13068
17667309	ENSRNOT00000002498 // Pkp2 // plakophilin 2 // 11q23 // 287925	Pkp2	0.00815531	1.39702	0.194308	1.15847	0.168102	1.20592
17666582	ENSRNOT00000002519 // Sst // somatostatin // 11q23 // 24797 /// NM_012659 // Sst // som	Sst	0.693926	-1.04005	0.995945	1.00049	0.746464	-1.04056
17788272	ENSRNOT00000002527 // Ccdc91 // coiled-coil domain containing 91 // 4q44 // 312863	Ccdc91	0.952072	-1.00918	0.377798	-1.09229	0.564017	1.08236
17670871	ENSRNOT00000002533 // Mapk1 // mitogen activated protein kinase 1 // 11q23 // 116590 //	Mapk1	0.155524	-1.05867	0.014814	-1.09652	0.490834	1.03576
17796533	ENSRNOT00000002535 // Tmtc1 // transmembrane and tetratricopeptide repeat containing 1	Tmtc1	0.0134926	-1.24121	3.48801e-05	-1.56641	0.0148829	1.262
17670759	ENSRNOT00000002554 // Lztr1 // leucine-zipper-like transcription regulator 1 // 11q23 /	Lztr1	0.372383	1.04809	0.665351	1.02254	0.738158	1.02498
17666537	ENSRNOT00000002640 // Cldn1 // claudin 1 // 11q22 // 65129 /// NM_031699 // Cldn1 // cl	Cldn1	0.940616	1.02181	0.899175	1.02977	0.985519	-1.00779
17666512	ENSRNOT00000002650 // Fgf12 // fibroblast growth factor 12 // 11q22 // 170630 /// NM_13	Fgf12	0.00159819	-1.16502	0.0647476	-1.07642	0.0949184	-1.08231
17693694	ENSRNOT00000002667 // Vcsa2 // variable coding sequence A2 // 14p22-p21 // 289526 /// N	Vcsa2	0.702955	1.08553	0.0654765	1.34556	0.292015	-1.23954
17693716	ENSRNOT00000002671 // Csn3 // casein kappa // 14p21 // 29188 /// NM_031562 // Csn3 // c	Csn3	0.675241	1.03282	0.287147	1.06627	0.738512	-1.03238
17668762	ENSRNOT00000002673 // Retnlg // resistin-like gamma // 11q21 // 288135 /// NM_181625 //	Retnlg	0.311633	1.07409	0.0894079	1.11126	0.73609	-1.03461
17664985	ENSRNOT00000002679 // Bace2 // beta-site APP-cleaving enzyme 2 // 11q12 // 288227 /// N	Bace2	0.195906	1.19794	0.106056	1.2271	0.924164	-1.02434
17689066	ENSRNOT00000002716 // Ugt2b7 // UDP glucuronosyltransferase 2 family, polypeptide B7 //	Ugt2b7	0.0980239	1.15768	0.0939773	1.14689	0.958232	1.00941
17668591	ENSRNOT00000002719 // Cblb // Cas-Br-M (murine) ecotropic retroviral transforming seque	Cblb	0.253979	-1.06795	0.150814	1.07724	0.0231525	-1.15044
17667987	ENSRNOT00000002732 // Atp5o // ATP synthase, H+ transporting, mitochondrial F1 complex,	Atp5o	0.702264	1.03813	0.0591202	1.1484	0.272649	-1.10622
17664730	ENSRNOT00000002749 // Slc5a3 // solute carrier family 5 (sodium/myo-inositol cotranspor	Slc5a3	0.453105	1.07753	9.32486e-06	-1.74167	2.21773e-05	1.8767
17664723	ENSRNOT00000002752 // LOC100360017 // mitochondrial ribosomal protein S6-like // --- //	LOC100360017	0.927636	-1.00893	0.0385156	-1.13858	0.103572	1.12849
17689174	ENSRNOT00000002755 // Gnrhr // gonadotropin releasing hormone receptor // 14p21 // 8166	Gnrhr	0.960742	-1.00535	0.812069	-1.01995	0.914664	1.01452
17667919	ENSRNOT00000002775 // Tmem50b // transmembrane protein 50B // 11q11 // 360698 /// NM_00	Tmem50b	0.343281	1.05602	0.525058	-1.03514	0.138492	1.09313
17693105	ENSRNOT00000002795 // Bmp2k // BMP-2 inducible kinase // 14p22 // 498333 /// BC103651 /	Bmp2k	0.467627	1.04752	0.59031	1.03243	0.886192	1.01462
17693915	ENSRNOT00000002837 // Rest // RE1-silencing transcription factor // 14p11 // 83618 ///	Rest	0.328957	1.10724	0.00250925	1.35266	0.0637108	-1.22165
17693944	ENSRNOT00000002862 // Srp72 // signal recognition particle 72 // 14p11 // 498351 /// BC	Srp72	0.0210153	1.10008	0.000512904	1.16735	0.199987	-1.06115
17688028	ENSRNOT00000002867 // Tgfbr3 // transforming growth factor, beta receptor III // 14p22	Tgfbr3	0.216068	1.27327	0.28571	-1.21334	0.0376741	1.54491
17859906	ENSRNOT00000002872 // Fastkd2 // FAST kinase domains 2 // 9q32 // 301463 /// NM_0010096	Fastkd2	0.00265959	1.26052	2.42933e-05	1.4719	0.0446645	-1.16769
17688090	ENSRNOT00000002882 // Zfp644 // zinc finger protein 644 // 14p22 // 305127 /// NM_00113	Zfp644	0.429343	-1.04883	0.00883136	-1.14968	0.134159	1.09615
17664395	ENSRNOT00000002895 // Ncam2 // neural cell adhesion molecule 2 // 11q11 // 288280 /// N	Ncam2	0.000756137	-1.21099	1.05833e-06	-1.46805	0.00144655	1.21228
17692740	ENSRNOT00000002897 // Lrrc8b // leucine rich repeat containing 8 family, member B // 14	Lrrc8b	0.000110784	1.21641	8.11651e-07	1.36644	0.00800616	-1.12334
17668877	ENSRNOT00000002906 // Atg3 // autophagy related 3 // 11q21 // 171415 /// NM_134394 // A	Atg3	0.183673	-1.0955	0.905849	1.0095	0.186643	-1.1059
17693978	ENSRNOT00000002908 // RGD1311575 // hypothetical LOC289568 // 14p11 // 289568 /// FQ211	RGD1311575	0.0125595	-1.19886	0.00154002	-1.26063	0.601638	1.05153
17692999	ENSRNOT00000002918 // Cds1 // CDP-diacylglycerol synthase 1 // 14p22 // 81925 /// NM_03	Cds1	0.470326	-1.06901	0.00858115	-1.23615	0.115215	1.15635
17692857	ENSRNOT00000002927 // Mepe // matrix extracellular phosphoglycoprotein // 14p22 // 7911	Mepe	0.925815	-1.01637	0.898491	-1.01816	0.994722	1.00176
17688376	ENSRNOT00000002928 // Nkx6-1 // NK6 homeobox 1 // 14p22 // 65193 /// NM_031737 // Nkx6-	Nkx6-1	0.813235	-1.03823	0.503772	-1.08371	0.827878	1.0438
17689935	ENSRNOT00000002933 // Tlr6 // toll-like receptor 6 // 14p11 // 305353 /// NM_207604 //	Tlr6	0.0312653	-1.30412	1.79692e-05	-2.0103	0.00313532	1.54149
17665578	ENSRNOT00000002942 // Tagln3 // transgelin 3 // 11q21 // 63837 /// NM_001035236 // Tagl	Tagln3	0.0761035	-1.20734	0.513209	-1.07235	0.354178	-1.12588
17692879	ENSRNOT00000002946 // Dspp // dentin sialophosphoprotein // 14p22 // 25254 /// ENSRNOT0	Dspp	0.888736	1.01676	0.320304	-1.08288	0.333414	1.10103
17689363	ENSRNOT00000002953 // Pdcl2 // phosducin-like 2 // 14p11 // 498352	Pdcl2	0.545623	-1.06092	0.424483	-1.06951	0.961976	1.0081
17688395	ENSRNOT00000002974 // Helq // helicase, POLQ-like // 14p22 // 360912 /// BC086609 // He	Helq	0.997023	1.00063	0.364579	1.09719	0.498316	-1.0965
17689370	ENSRNOT00000002976 // Clock // clock homolog (mouse) // 14p11 // 60447 /// NM_021856 //	Clock	0.18155	1.05845	0.000945681	1.15752	0.0508793	-1.0936
17694593	ENSRNOT00000002977 // Pgm2 // phosphoglucomutase 2 // 14p11 // 289632 /// NM_001106007	Pgm2	0.617227	1.03798	0.00318441	1.2062	0.031317	-1.16207
17689951	ENSRNOT00000002978 // RGD1563065 // similar to 3110047P20Rik protein // 14p11 // 289633	RGD1563065	0.0279958	1.17106	1.0138e-06	1.76469	0.000100929	-1.50691
17694610	ENSRNOT00000002984 // Rell1 // RELT-like 1 // 14p11 // 289635 /// NM_001113776 // Rell1	Rell1	0.0422805	1.2285	5.35154e-05	1.65922	0.00909968	-1.3506
17689457	ENSRNOT00000002991 // LOC100365923 // rCG57079-like // --- // 100365923 /// ENSRNOT0000	LOC100365923	2.43574e-06	1.29667	1.40858e-05	1.20084	0.0261602	1.0798
17846119	ENSRNOT00000003002 // Rpl12-ps1 // ribosomal protein L12, pseudogene 1 // 8q31 // 29664	Rpl12-ps1	0.0168648	1.19954	0.00369522	1.24159	0.76454	-1.03505
17694060	ENSRNOT00000003050 // Kit // v-kit Hardy-Zuckerman 4 feline sarcoma viral oncogene homo	Kit	0.0298942	-1.25653	3.04941e-05	-1.7505	0.00621739	1.39312
17688454	ENSRNOT00000003072 // Sec31a // SEC31 homolog A (S. cerevisiae) // 14p22 // 93646 /// N	Sec31a	2.17489e-05	1.22579	2.08797e-06	1.26652	0.411754	-1.03323
17688711	ENSRNOT00000003075 // Cxcl10 // chemokine (C-X-C motif) ligand 10 // 14p22 // 245920 //	Cxcl10	0.00016171	7.24694	0.000305116	5.18342	0.527603	1.3981
17694109	ENSRNOT00000003080 // Gsx2 // GS homeobox 2 // 14p11 // 364140 /// NM_001137563 // Gsx2	Gsx2	0.807778	-1.0372	0.828853	-1.02837	0.969508	-1.00858
17688717	ENSRNOT00000003082 // Cxcl9 // chemokine (C-X-C motif) ligand 9 // 14p22 // 246759 ///	Cxcl9	0.690709	1.0997	0.413144	-1.16862	0.266638	1.28514
17688749	ENSRNOT00000003102 // Naaa // N-acylethanolamine acid amidase // 14p22 // 497009 /// NM	Naaa	0.00847091	-1.13375	0.0477314	-1.08774	0.476186	-1.0423
17643381	ENSRNOT00000003115 // LOC100366025 // MKL/myocardin-like 2-like // --- // 100366025 ///	LOC100366025	0.881714	1.01188	0.14517	-1.0787	0.162701	1.09152
17689536	ENSRNOT00000003125 // Tec // tec protein tyrosine kinase // 14p11 // 84492 /// NM_05343	Tec	0.00206686	1.38631	0.000281596	1.47803	0.627534	-1.06616
17689783	ENSRNOT00000003136 // Phox2b // paired-like homeobox 2b // 14p11 // 364152	Phox2b	0.586604	-1.1275	0.786342	1.05875	0.460254	-1.19375
17694239	ENSRNOT00000003146 // Atp10d // ATPase, class V, type 10D // 14p11 // 360932	Atp10d	0.237172	1.20373	0.0641013	1.29869	0.741124	-1.07888
17659879	ENSRNOT00000003164 // Msi2 // Musashi homolog 2 (Drosophila) // 10q26 // 360596	Msi2	0.000211911	1.09296	0.0743353	1.03169	0.0077375	1.05939
17694264	ENSRNOT00000003170 // Gabrb1 // gamma-aminobutyric acid (GABA) A receptor, beta 1 // 14	Gabrb1	1.20444e-05	-1.88909	4.00256e-07	-2.28776	0.0617863	1.21104
17646585	ENSRNOT00000003182 // Aldh3a1 // aldehyde dehydrogenase 3 family, member A1 // 10q22 //	Aldh3a1	0.505611	-1.05222	0.841843	-1.01561	0.728526	-1.03605
17878496	ENSRNOT00000003188 // Chmp1b // charged multivesicular body protein 1B // 18q12.1 // 68	Chmp1b	0.311969	-1.08884	0.323628	-1.0786	0.95257	-1.0095
17688522	ENSRNOT00000003207 // RGD1562220 // similar to GPI-gamma 4; GPIgamma4 // --- // 1003612	RGD1562220	0.00836658	-1.40569	1.21743e-05	-2.08941	0.00581896	1.4864
17682910	ENSRNOT00000003216 // Rab3gap2 // RAB3 GTPase activating protein subunit 2 // 13q26 //	Rab3gap2	0.448226	-1.03622	0.828377	-1.01054	0.680917	-1.02542
17689679	ENSRNOT00000003240 // Gabrg1 // gamma-aminobutyric acid (GABA) A receptor, gamma 1 // 1	Gabrg1	0.000372146	-1.45239	1.57156e-05	-1.63966	0.214696	1.12894
17878954	ENSRNOT00000003247 // Morf4l2 // mortality factor 4 like 2 // Xq35 // 317413 /// NM_001	Morf4l2	0.787537	-1.02744	0.430491	1.06163	0.347204	-1.09076
17659893	ENSRNOT00000003251 // Akap1 // A kinase (PRKA) anchor protein 1 // 10q26 // 114124 ///	Akap1	0.887065	1.01777	0.875746	1.01589	0.992741	1.00185
17669245	ENSRNOT00000003255 // Golgb1 // golgin B1 // 11q22 // 192243 /// NM_138885 // Golgb1 //	Golgb1	0.101432	-1.10629	0.2257	-1.07277	0.740489	-1.03124
17693378	ENSRNOT00000003277 // Uso1 // USO1 vesicle docking protein homolog (yeast) // 14p22 //	Uso1	0.00125677	1.21533	4.91716e-05	1.30787	0.228295	-1.07614
17679651	ENSRNOT00000003280 // Tfcp2l1 // transcription factor CP2-like 1 // 13q11 // 304741	Tfcp2l1	0.278627	-1.12792	7.2433e-05	-1.67353	0.00229794	1.48373
17659971	ENSRNOT00000003295 // Pctp // phosphatidylcholine transfer protein // 10q26 // 29510 //	Pctp	1.7706e-05	2.80608	9.27363e-06	2.66367	0.844709	1.05346
17878974	ENSRNOT00000003300 // Rab9b // RAB9B, member RAS oncogene family // Xq35 // 367915	Rab9b	0.00864717	-1.19506	0.00478119	-1.19916	0.979096	1.00343
17687457	ENSRNOT00000003313 // Tgfb2 // transforming growth factor, beta 2 // 13q26 // 81809 ///	Tgfb2	0.00125784	-1.27757	6.36365e-05	-1.3867	0.294987	1.08542
17643547	ENSRNOT00000003332 // Txndc11 // thioredoxin domain containing 11 // 10q11 // 302899 //	Txndc11	0.0234416	1.11773	0.000866628	1.18774	0.285357	-1.06263
17645291	ENSRNOT00000003334 // Gnb2l1 // guanine nucleotide binding protein (G protein), beta po	Gnb2l1	0.000106373	1.21216	4.64843e-06	1.28369	0.172708	-1.05901
17878395	ENSRNOT00000003335 // Taf9b // TAF9B RNA polymerase II, TATA box binding protein (TBP)-	Taf9b	0.000441919	-1.24173	3.48553e-07	-1.57863	0.000430875	1.27132
17665967	ENSRNOT00000003340 // Fbxo40 // F-box protein 40 // 11q22 // 363790 /// FQ217730 // Fbx	Fbxo40	0.825627	-1.02717	0.866504	-1.01782	0.959508	-1.00919
17694408	ENSRNOT00000003382 // Chrna9 // cholinergic receptor, nicotinic, alpha 9 // 14p11 // 65	Chrna9	0.725464	1.02968	0.530148	1.04274	0.917222	-1.01268
17683687	ENSRNOT00000003391 // Insig2 // insulin induced gene 2 // 13q11 // 288985 /// NM_178091	Insig2	0.243043	-1.07117	0.379161	1.04992	0.0601971	-1.12465
17876808	ENSRNOT00000003397 // Gnl3l // guanine nucleotide binding protein-like 3 (nucleolar)-li	Gnl3l	0.832133	1.01492	0.0102932	1.13733	0.0461963	-1.12062
17681212	ENSRNOT00000003407 // Tnr // tenascin R (restrictin, janusin) // 13q23 // 25567 /// NM_	Tnr	1.95864e-05	-1.70812	2.32199e-07	-2.20013	0.0082139	1.28804
17683613	ENSRNOT00000003413 // Ralb // v-ral simian leukemia viral oncogene homolog B (ras relat	Ralb	0.00429081	1.1949	0.000248903	1.27376	0.363175	-1.066
17643571	ENSRNOT00000003420 // Prm1 // protamine 1 // 10q12 // 24685 /// NM_001002850 // Prm1 //	Prm1	0.646241	1.04726	0.80569	1.02352	0.875485	1.02319
17693408	ENSRNOT00000003431 // Thap6 // THAP domain containing 6 // 14p22 // 305244 /// NM_00110	Thap6	0.44004	-1.09609	0.0704816	-1.19876	0.525726	1.09367
17825404	ENSRNOT00000003432 // Alkbh8 // alkB, alkylation repair homolog 8 (E. coli) // 7q11 //	Alkbh8	0.060539	-1.23869	0.0263676	-1.2691	0.9067	1.02455
17716287	ENSRNOT00000003438 // Gpr137b // G protein-coupled receptor 137B // 17q12.1 // 289287 /	Gpr137b	0.858019	-1.0096	3.25043e-05	-1.22858	0.00025134	1.2169
17870460	ENSRNOT00000003449 // C1galt1c1 // C1GALT1-specific chaperone 1 // Xq11 // 302499 /// N	C1galt1c1	0.575902	-1.06442	0.979104	-1.00314	0.664911	-1.06109
17643579	ENSRNOT00000003451 // Prm3 // protamine 3 // 10q11 // 442921 /// NM_001002855 // Prm3 /	Prm3	0.983652	1.00323	0.603658	-1.05992	0.697913	1.06335
17681249	ENSRNOT00000003460 // Mrps14 // mitochondrial ribosomal protein S14 // 13q22 // 289143	Mrps14	0.178152	1.08788	0.0921417	1.10072	0.917118	-1.0118
17873445	ENSRNOT00000003463 // Fgf16 // fibroblast growth factor 16 // Xq31 // 60464 /// NM_0218	Fgf16	0.972129	-1.00411	0.336296	1.07472	0.433927	-1.07914
17643602	ENSRNOT00000003465 // Tekt5 // tektin 5 // 10q11 // 363538 /// NM_001014224 // Tekt5 //	Tekt5	0.829646	-1.03495	0.0694321	-1.22176	0.223641	1.1805
17679465	ENSRNOT00000003466 // Serpinb7 // serpin peptidase inhibitor, clade B (ovalbumin), memb	Serpinb7	0.443796	1.09255	0.0902333	1.17911	0.592603	-1.07923
17693420	ENSRNOT00000003472 // Parm1 // prostate androgen-regulated mucin-like protein 1 // 14p2	Parm1	0.0872231	-1.17257	8.32259e-05	-1.55695	0.00797414	1.32781
17683033	ENSRNOT00000003489 // Esrrg // estrogen-related receptor gamma // 13q26 // 360896 /// N	Esrrg	0.00608064	-1.34981	0.00110574	-1.42631	0.719695	1.05668
17652363	ENSRNOT00000003511 // Sox9 // SRY-box containing gene 9 // 10q32.1 // 140586	Sox9	0.0675048	1.08486	0.238733	1.05085	0.600515	1.03236
17643674	ENSRNOT00000003514 // Carhsp1 // calcium regulated heat stable protein 1 // 10q12 // 26	Carhsp1	8.70744e-05	1.3198	9.93212e-06	1.37709	0.536171	-1.04341
17645366	ENSRNOT00000003519 // Flt4 // fms-related tyrosine kinase 4 // 10q22 // 114110 /// NM_0	Flt4	0.141773	-1.11695	0.538117	-1.04759	0.507176	-1.06621
17720162	ENSRNOT00000003526 // Ero1lb // ERO1-like beta (S. cerevisiae) // 17q12.1 // 364755 ///	Ero1lb	0.010054	-1.25728	0.000897392	-1.35314	0.508679	1.07624
17716300	ENSRNOT00000003535 // Edaradd // EDAR-associated death domain // 17q12.1 // 498769	Edaradd	0.823051	-1.029	0.496367	-1.06735	0.813553	1.03727
17689862	ENSRNOT00000003552 // RGD1311122 // similar to RIKEN cDNA 1110003E01 // 14p11 // 364154	RGD1311122	0.431431	1.0335	0.315037	1.03742	0.959943	-1.00379
17680795	ENSRNOT00000003567 // Ptgs2 // prostaglandin-endoperoxide synthase 2 // 13q21 // 29527	Ptgs2	0.149886	1.46321	5.95558e-06	5.46579	0.000265783	-3.73547
17790077	ENSRNOT00000003593 // Gpr37 // G protein-coupled receptor 37 // 4q22 // 117549 /// NM_0	Gpr37	0.206516	-1.0912	7.13172e-05	-1.38641	0.00302584	1.27053
17679423	ENSRNOT00000003625 // Serpinb5 // serpin peptidase inhibitor, clade B (ovalbumin), memb	Serpinb5	0.978639	1.00218	0.584704	1.03101	0.727399	-1.02877
17653763	ENSRNOT00000003633 // Abat // 4-aminobutyrate aminotransferase // 10q12 // 81632 /// NM	Abat	3.11333e-05	-1.39162	1.51648e-07	-1.71979	0.00170339	1.23581
17682489	ENSRNOT00000003641 // Cnst // consortin, connexin sorting protein // 13q26 // 498297	Cnst	0.00057462	-1.34009	0.000501862	-1.31184	0.860484	-1.02154
17660059	ENSRNOT00000003658 // Nme1 // non-metastatic cells 1, protein (NM23A) expressed in // 1	Nme1	0.0534608	1.11398	0.000455974	1.24048	0.0800653	-1.11355
17687521	ENSRNOT00000003684 // Kcnk2 // potassium channel, subfamily K, member 2 // 13q26 // 170	Kcnk2	0.000715841	-1.27855	1.16903e-06	-1.6214	0.00174202	1.26816
17688828	ENSRNOT00000003686 // Btc // betacellulin // 14p22 // 64022	Btc	0.00430278	1.47181	2.83883e-05	1.97865	0.0333187	-1.34436
17689869	ENSRNOT00000003691 // Ugdh // UDP-glucose 6-dehydrogenase // 14p11 // 83472 /// NM_0313	Ugdh	0.000104467	1.24192	9.27316e-06	1.29521	0.420266	-1.04291
17657048	ENSRNOT00000003697 // Prpsap2 // phosphoribosyl pyrophosphate synthetase-associated pro	Prpsap2	0.814331	-1.02708	0.702773	-1.03565	0.960963	1.00834
17693425	ENSRNOT00000003703 // Areg // amphiregulin // 14p22 // 29183 /// NM_017123 // Areg // a	Areg	0.0155392	1.26895	6.56228e-08	2.86298	5.21796e-06	-2.25618
17681763	ENSRNOT00000003705 // Rgs5 // regulator of G-protein signaling 5 // 13q24 // 54294 ///	Rgs5	1.91724e-07	3.00534	4.80285e-10	7.28776	2.95793e-06	-2.42493
17693433	ENSRNOT00000003716 // Ereg // epiregulin // 14p22 // 59325 /// NM_021689 // Ereg // epi	Ereg	0.903876	1.03	0.000586969	1.88619	0.00298326	-1.83126
17681491	ENSRNOT00000003733 // Sell // selectin L // 13q22 // 29259 /// NM_019177 // Sell // sel	Sell	0.0203482	1.82519	0.0109712	1.86821	0.962671	-1.02357
17652375	ENSRNOT00000003735 // Sstr2 // somatostatin receptor 2 // 10q32.1 // 54305 /// NM_01934	Sstr2	0.0084621	-1.35662	3.22684e-05	-1.80475	0.0208588	1.33032
17873109	ENSRNOT00000003741 // Dlg3 // discs, large homolog 3 (Drosophila) // Xq31 // 58948 ///	Dlg3	0.00175547	-1.13961	0.00078344	-1.14321	0.964822	1.00316
17693459	ENSRNOT00000003745 // Cxcl2 // chemokine (C-X-C motif) ligand 2 // 14p22 // 114105 ///	Cxcl2	0.0425603	1.58451	0.0994035	1.41261	0.736093	1.1217
17681500	ENSRNOT00000003759 // Selp // selectin P // 13q22 // 25651 /// NM_013114 // Selp // sel	Selp	0.892541	-1.00784	0.651614	1.01949	0.631181	-1.02749
17683445	ENSRNOT00000003768 // Bcl2 // B-cell CLL/lymphoma 2 // 13p13 // 24224 /// NM_016993 //	Bcl2	0.68184	-1.02345	0.00222329	-1.15542	0.0188467	1.12895
17669132	ENSRNOT00000003773 // Gpr156 // G protein-coupled receptor 156 // 11q21 // 260430 /// N	Gpr156	0.958844	-1.00961	0.519447	-1.08413	0.694347	1.07381
17693465	ENSRNOT00000003778 // Cxcl1 // chemokine (C-X-C motif) ligand 1 (melanoma growth stimul	Cxcl1	5.54364e-06	5.60193	1.20822e-05	3.93129	0.169916	1.42496
17728776	ENSRNOT00000003785 // LOC288913 // similar to LEYDIG CELL TUMOR 10 KD PROTEIN // 19q11	LOC288913	0.00194604	1.18033	0.000842732	1.18611	0.959175	-1.0049
17693483	ENSRNOT00000003794 // Ppbp // pro-platelet basic protein (chemokine (C-X-C motif) ligan	Ppbp	0.999701	-1.00003	0.558881	-1.03455	0.678112	1.03452
17659474	ENSRNOT00000003799 // Lhx1 // LIM homeobox 1 // 10q26 // 257634 /// NM_145880 // Lhx1 /	Lhx1	0.00556024	-1.49377	0.00093376	-1.61416	0.696341	1.08059
17652383	ENSRNOT00000003804 // Cog1 // component of oligomeric golgi complex 1 // 10q32.1 // 303	Cog1	0.0245728	1.17195	0.0288341	1.15392	0.901201	1.01562
17693487	ENSRNOT00000003823 // Cxcl5 // chemokine (C-X-C motif) ligand 5 // 14p22 // 60665 /// N	Cxcl5	0.00837807	1.49121	0.398259	1.12702	0.0790137	1.32315
17643708	ENSRNOT00000003832 // RGD1565486 // similar to RNA binding motif protein 25 // 10q12 //	RGD1565486	0.181338	-1.05685	0.686354	-1.01757	0.460735	-1.0386
17682521	ENSRNOT00000003837 // Cdc42bpa // CDC42 binding protein kinase alpha // 13q26 // 114116	Cdc42bpa	0.00453059	-1.15934	0.000128254	-1.24579	0.192541	1.07457
17679398	ENSRNOT00000003840 // Phlpp1 // PH domain and leucine rich repeat protein phosphatase 1	Phlpp1	0.0722763	1.08219	0.0732041	1.07585	0.945815	1.00589
17681341	ENSRNOT00000003857 // Ankrd45 // ankyrin repeat domain 45 // 13q22 // 289152	Ankrd45	0.0612768	-1.15795	0.00193555	-1.28355	0.257586	1.10847
17646279	ENSRNOT00000003885 // Trim17 // tripartite motif-containing 17 // 10q22 // 64702 /// NM	Trim17	0.00926932	-1.37929	9.68174e-05	-1.74165	0.0735921	1.26271
17689895	ENSRNOT00000003907 // Rfc1 // replication factor C (activator 1) 1 // 14p11 // 89809 //	Rfc1	0.0818303	1.09454	0.0374093	1.10625	0.910457	-1.0107
17873373	ENSRNOT00000003922 // Tsx // testis specific X-linked gene // Xq31 // 29391 /// NM_0192	Tsx	0.80557	1.02776	0.515385	1.05675	0.843766	-1.02821
17656666	ENSRNOT00000003926 // Guk1 // guanylate kinase 1 // 10q22 // 303179	Guk1	0.0715493	1.18244	0.00783467	1.27241	0.551506	-1.07609
17686172	ENSRNOT00000003932 // Atp1b1 // ATPase, Na+/K+ transporting, beta 1 polypeptide // 13q2	Atp1b1	0.00270685	-1.0907	0.00012503	-1.12715	0.288866	1.03341
17876397	ENSRNOT00000003939 // Akap4 // A kinase (PRKA) anchor protein 4 // Xq13 // 79254	Akap4	0.647248	-1.05079	0.649508	-1.04399	0.970743	-1.00651
17680192	ENSRNOT00000003951 // Ren // renin // 13q13 // 24715 /// NM_012642 // Ren // renin // 1	Ren	0.807823	1.02585	0.469708	-1.0589	0.396332	1.08627
17871287	ENSRNOT00000003954 // Ccnb3 // cyclin B3 // Xq13 // 317389 /// XM_001064448 // Ccnb3 //	Ccnb3	0.208945	1.08436	0.319678	1.06188	0.842341	1.02117
17687143	ENSRNOT00000003963 // Psen2 // presenilin 2 // 13q26 // 81751 /// NM_031087 // Psen2 //	Psen2	0.0808499	1.12094	0.875991	-1.0119	0.0800265	1.13427
17825486	ENSRNOT00000003965 // Atp5b // ATP synthase, H+ transporting, mitochondrial F1 complex,	Atp5b	0.264046	1.03395	0.308254	1.02843	0.918959	1.00537
17646654	ENSRNOT00000003966 // Adora2b // adenosine A2B receptor // 10q23 // 29316 /// NM_017161	Adora2b	0.923339	-1.01602	0.652442	-1.05511	0.842658	1.03848
17686184	ENSRNOT00000003976 // Xcl1 // chemokine (C motif) ligand 1 // 13q23 // 171371 /// NM_13	Xcl1	0.711497	1.03966	0.970443	1.00392	0.793731	1.0356
17660092	ENSRNOT00000003977 // Abcc3 // ATP-binding cassette, subfamily C (CFTR/MRP), member 3 /	Abcc3	0.0116964	1.25138	0.301768	1.08868	0.147937	1.14944
17665878	ENSRNOT00000003985 // RGD1305539 // similar to hypothetical protein // 11q21 // 303920	RGD1305539	0.0149161	-1.37378	0.000225923	-1.70957	0.121838	1.24443
17870861	ENSRNOT00000004034 // Ppp1r2-ps1 // protein phosphatase 1, regulatory (inhibitor) subun	Ppp1r2-ps1	0.929398	-1.0116	0.861456	-1.01802	0.971129	1.00635
17663685	ENSRNOT00000004047 // Dnah17 // dynein, axonemal, heavy chain 17 // 10q32.3 // 287845 /	Dnah17	0.931322	-1.00349	0.520088	1.01801	0.560286	-1.02156
17652422	ENSRNOT00000004081 // Ttyh2 // tweety homolog 2 (Drosophila) // 10q32.2 // 287803 /// E	Ttyh2	1.66671e-05	1.2414	2.88483e-06	1.26338	0.721499	-1.01771
17694931	ENSRNOT00000004094 // Bst1 // bone marrow stromal cell antigen 1 // 14q21 // 81506	Bst1	0.00193364	2.67058	0.0199349	1.86865	0.282168	1.42915
17681590	ENSRNOT00000004104 // Gpr161 // G protein-coupled receptor 161 // 13q23 // 289180 /// E	Gpr161	0.0520289	-1.13035	2.52884e-06	-1.57165	0.000202995	1.39041
17646671	ENSRNOT00000004113 // Pigl // phosphatidylinositol glycan anchor biosynthesis, class L	Pigl	0.109099	1.14365	0.00375282	1.27325	0.268563	-1.11332
17870865	ENSRNOT00000004119 // Cask // calcium/calmodulin-dependent serine protein kinase (MAGUK	Cask	0.983667	-1.00095	0.0396858	-1.06353	0.085863	1.06252
17657180	ENSRNOT00000004127 // Cenpv // centromere protein V // 10q23 // 501702	Cenpv	0.552664	1.06325	0.0549634	1.17443	0.36106	-1.10456
17693566	ENSRNOT00000004153 // Npffr2 // neuropeptide FF receptor 2 // 14p22 // 78964 /// NM_023	Npffr2	0.129919	-1.25794	0.00779466	-1.47608	0.382919	1.17341
17643778	ENSRNOT00000004159 // Glyr1 // glyoxylate reductase 1 homolog (Arabidopsis) // 10q12 //	Glyr1	0.320198	1.06517	0.845676	-1.01345	0.275601	1.0795
17832868	ENSRNOT00000004173 // Spryd4 // SPRY domain containing 4 // 7q11 // 288772	Spryd4	0.038314	1.24569	7.93633e-05	1.65747	0.0158277	-1.33057
17688934	ENSRNOT00000004174 // Gc // group specific component // 14p22 // 24384 /// NM_012564 //	Gc	0.443581	-1.08025	0.477383	-1.06694	0.944839	-1.01248
17686521	ENSRNOT00000004183 // Fcrla // Fc receptor-like A // 13q24 // 304965 /// NM_001100682 /	Fcrla	0.890443	1.01814	0.901516	1.01349	0.980262	1.00459
17686220	ENSRNOT00000004199 // Dcaf6 // DDB1 and CUL4 associated factor 6 // 13q23 // 289181	Dcaf6	0.109789	-1.0635	0.00368674	-1.11771	0.264105	1.05097
17643248	ENSRNOT00000004217 // Bfar // bifunctional apoptosis regulator // 10q11 // 304709	Bfar	0.442968	-1.06878	0.625858	-1.04079	0.840295	-1.02689
17653468	ENSRNOT00000004237 // Pla2g10 // phospholipase A2, group X // 10q11 // 29359 /// NM_017	Pla2g10	0.451697	-1.04936	0.613582	-1.03082	0.855379	-1.01798
17654455	ENSRNOT00000004249 // Rab26 // RAB26, member RAS oncogene family // 10q12 // 171111 ///	Rab26	0.00812676	-1.31335	0.00266354	-1.34929	0.874957	1.02736
17874015	ENSRNOT00000004252 // LOC100361182 // armadillo repeat containing, X-linked 5 // --- //	LOC100361182	0.349373	-1.13171	0.554288	1.07731	0.152661	-1.2192
17878161	ENSRNOT00000004263 // Cited1 // Cbp/p300-interacting transactivator with Glu/Asp-rich c	Cited1	0.0710834	1.25815	3.52367e-06	2.40796	0.000241571	-1.91388
17655503	ENSRNOT00000004269 // Mat2b // methionine adenosyltransferase II, beta // --- // 683630	Mat2b	0.0307173	-1.25043	0.00404706	-1.34234	0.615505	1.0735
17681842	ENSRNOT00000004279 // Mpz // myelin protein zero // 13q24-q25 // 24564 /// NM_017027 //	Mpz	0.120872	-1.99051	0.502283	-1.34525	0.489191	-1.47966
17646719	ENSRNOT00000004285 // Mmgt2 // membrane magnesium transporter 2 // 10q23 // 303211	Mmgt2	0.0180619	1.1241	1.98846e-05	1.31476	0.005618	-1.16961
17682614	ENSRNOT00000004293 // Acbd3 // acyl-CoA binding domain containing 3 // 13q26 // 289312	Acbd3	0.0183218	1.1223	0.0242635	1.10739	0.872333	1.01346
17876049	ENSRNOT00000004305 // Mid1ip1 // MID1 interacting protein 1 (gastrulation specific G12	Mid1ip1	2.81237e-06	-1.39	1.13691e-07	-1.51064	0.0593652	1.0868
17682805	ENSRNOT00000004330 // Tp53bp2 // tumor protein p53 binding protein, 2 // 13q26 // 30502	Tp53bp2	0.000104464	-1.26969	7.49038e-07	-1.46413	0.00744671	1.15314
17662644	ENSRNOT00000004349 // Cacng1 // calcium channel, voltage-dependent, gamma subunit 1 //	Cacng1	0.221821	-1.0926	0.307846	-1.07121	0.870326	-1.01997
17652551	ENSRNOT00000004351 // Slc9a3r1 // solute carrier family 9 (sodium/hydrogen exchanger),	Slc9a3r1	0.443786	-1.0527	2.3649e-06	-1.5523	4.64042e-05	1.47458
17682637	ENSRNOT00000004354 // Lefty2 // Left-right determination factor 2 // 13q26 // 289316 //	Lefty2	0.562314	1.05053	0.701464	1.03075	0.883795	1.0192
17662061	ENSRNOT00000004356 // LOC100361655 // rCG33642-like // --- // 100361655	LOC100361655	0.395821	-1.11287	0.28035	-1.12671	0.958196	1.01243
17655837	ENSRNOT00000004359 // Ltc4s // leukotriene C4 synthase // 10q22 // 114097 /// NM_053639	Ltc4s	0.44537	-1.1196	0.957419	1.00898	0.47632	-1.12966
17871873	ENSRNOT00000004364 // Smc1a // structural maintenance of chromosomes 1A // Xq21.3 // 63	Smc1a	0.890783	1.01357	0.613814	-1.03683	0.597405	1.0509
17663117	ENSRNOT00000004372 // Nat9 // N-acetyltransferase 9 (GCN5-related, putative) // 10q32.2	Nat9	0.369148	1.0534	0.00348724	1.171	0.0738712	-1.11164
17660168	ENSRNOT00000004377 // Spata20 // spermatogenesis associated 20 // 10q31 // 360604 /// N	Spata20	0.939226	-1.01047	0.299019	-1.0963	0.494279	1.08494
17681422	ENSRNOT00000004386 // Myoc // myocilin // 13q22 // 81523 /// NM_030865 // Myoc // myoci	Myoc	0.736943	1.0828	0.164481	1.27459	0.498681	-1.17713
17686252	ENSRNOT00000004387 // Rcsd1 // RCSD domain containing 1 // 13q23 // 360872 /// NM_00110	Rcsd1	0.132667	-1.14063	0.00054744	-1.38675	0.0406839	1.21577
17684316	ENSRNOT00000004408 // Btg2 // BTG family, member 2 // 13q13-q31 // 29619 /// NM_017259	Btg2	0.0101134	-1.18402	0.864716	-1.01253	0.0255612	-1.16937
17650305	ENSRNOT00000004435 // Chad // chondroadherin // 10q31 // 29195 /// NM_019164 // Chad //	Chad	0.969122	1.0053	0.0991228	-1.1503	0.157054	1.1564
17656745	ENSRNOT00000004438 // Cops3 // COP9 constitutive photomorphogenic homolog subunit 3 (Ar	Cops3	0.836889	-1.01975	0.124641	1.10572	0.125254	-1.12756
17693604	ENSRNOT00000004440 // Dck // deoxycytidine kinase // 14p22 // 79127 /// NM_024158 // Dc	Dck	0.250038	1.08422	0.481397	1.04882	0.747588	1.03375
17646379	ENSRNOT00000004448 // Nt5m // 5',3'-nucleotidase, mitochondrial // 10q22 // 287368 ///	Nt5m	0.361549	-1.06668	0.00271351	-1.22201	0.0606005	1.14562
17656767	ENSRNOT00000004488 // Pemt // phosphatidylethanolamine N-methyltransferase // 10q22 //	Pemt	0.428915	1.1596	0.107008	1.2903	0.657208	-1.11271
17684877	ENSRNOT00000004495 // Cdc73 // cell division cycle 73, Paf1/RNA polymerase II complex c	Cdc73	0.346036	1.03438	0.950691	1.00256	0.463153	1.03173
17645504	ENSRNOT00000004517 // Cby3 // chibby homolog 3 (Drosophila) // 10q22 // 690544	Cby3	0.0113623	-1.16476	0.156202	-1.0801	0.26525	-1.07838
17663839	ENSRNOT00000004524 // Rbfox3 // RNA binding protein, fox-1 homolog (C. elegans) 3 // 10	Rbfox3	0.00371472	-1.26272	0.000144794	-1.39312	0.255304	1.10327
17653585	ENSRNOT00000004563 // LOC687284 // similar to excision repair cross-complementing roden	LOC687284	0.550014	-1.03439	0.168137	1.06568	0.0724785	-1.10233
17662657	ENSRNOT00000004578 // Cacng5 // calcium channel, voltage-dependent, gamma subunit 5 //	Cacng5	0.0473445	-1.2654	0.0870138	-1.20694	0.804079	-1.04844
17679706	ENSRNOT00000004581 // Slc35f5 // solute carrier family 35, member F5 // 13q11 // 288993	Slc35f5	0.0539504	-1.11134	0.0710901	-1.09609	0.886132	-1.01391
17728978	ENSRNOT00000004590 // Il15 // interleukin 15 // 19q11 // 25670 /// NM_013129 // Il15 //	Il15	0.795976	-1.02586	0.781468	-1.02352	0.98937	-1.00228
17686022	ENSRNOT00000004599 // Fmo4 // flavin containing monooxygenase 4 // 13q22 // 246247 ///	Fmo4	1.49949e-05	-1.96783	3.32216e-07	-2.52124	0.0282255	1.28123
17684321	ENSRNOT00000004602 // Adora1 // adenosine A1 receptor // 13q13 // 29290 /// NM_017155 /	Adora1	0.716833	1.02789	5.29502e-05	-1.3551	0.000146062	1.39289
17686844	ENSRNOT00000004613 // Cadm3 // cell adhesion molecule 3 // 13q24 // 360882 /// NM_00104	Cadm3	0.0349263	-1.11682	4.00627e-05	-1.3107	0.0076037	1.1736
17655551	ENSRNOT00000004619 // Gabrg2 // gamma-aminobutyric acid (GABA) A receptor, gamma 2 // 1	Gabrg2	0.00413941	-1.26565	6.85856e-06	-1.63033	0.00474964	1.28814
17871901	ENSRNOT00000004620 // Iqsec2 // IQ motif and Sec7 domain 2 // Xq21 // 685244 /// ENSRNO	Iqsec2	0.199323	1.10076	0.0153605	1.18397	0.423024	-1.0756
17681861	ENSRNOT00000004662 // Apoa2 // apolipoprotein A-II // 13q24 // 25649 /// NM_013112 // A	Apoa2	0.375184	-1.05953	0.771859	1.01958	0.274521	-1.08028
17876893	ENSRNOT00000004683 // LOC685789 // hypothetical protein LOC685789 // Xq21 // 685789	LOC685789	0.569075	1.07555	0.363564	1.10246	0.900815	-1.02502
17876063	ENSRNOT00000004686 // Otc // ornithine carbamoyltransferase // Xq13 // 25611 /// NM_013	Otc	0.19833	-1.22875	0.0194716	-1.41417	0.482998	1.1509
17873284	ENSRNOT00000004692 // Ogt // O-linked N-acetylglucosamine (GlcNAc) transferase (UDP-N-a	Ogt	0.0369413	-1.07137	6.33407e-05	-1.17551	0.0125395	1.0972
17685442	ENSRNOT00000004704 // RGD1304622 // similar to 6820428L09 protein // 13q21 // 305101 //	RGD1304622	0.0214323	1.13951	0.00430535	1.17221	0.737879	-1.02869
17663172	ENSRNOT00000004718 // RGD1311422 // similar to CG8841-PA // 10q32.3 // 287822 /// ENSRN	RGD1311422	0.570342	1.03912	0.889219	1.0096	0.745442	1.02924
17726121	ENSRNOT00000004723 // Pggt1b // protein geranylgeranyltransferase type I, beta subunit	Pggt1b	0.00392073	-1.17723	0.000181975	-1.25551	0.297889	1.0665
17681879	ENSRNOT00000004735 // B4galt3 // UDP-Gal:betaGlcNAc beta 1,4-galactosyltransferase, pol	B4galt3	0.607976	1.04192	0.000735143	1.2797	0.00836697	-1.22821
17876077	ENSRNOT00000004785 // Sytl5 // synaptotagmin-like 5 // Xq13 // 302538 /// NM_178333 //	Sytl5	0.0341058	-1.22941	0.0145061	-1.25384	0.911253	1.01987
17688961	ENSRNOT00000004798 // RGD1561381 // similar to microsomal glutathione S-transferase 3 /	RGD1561381	0.734503	-1.06797	0.536552	-1.1004	0.914827	1.03037
17732442	ENSRNOT00000004799 // Prdx2 // peroxiredoxin 2 // 19q11 // 29338 /// NM_017169 // Prdx2	Prdx2	0.274458	1.03615	0.426026	1.02472	0.829294	1.01116
17657227	ENSRNOT00000004829 // RGD1305664 // similar to KIAA0672 gene product // 10q24 // 303222	RGD1305664	2.05002e-05	-1.32409	1.63888e-06	-1.39456	0.321558	1.05322
17654148	ENSRNOT00000004842 // Tnfrsf12a // tumor necrosis factor receptor superfamily, member 1	Tnfrsf12a	9.75269e-09	3.66031	9.57754e-11	7.35699	3.58158e-06	-2.00993
17652634	ENSRNOT00000004843 // Armc7 // armadillo repeat containing 7 // 10q32.3 // 287827 /// N	Armc7	0.112981	-1.07819	0.0100204	-1.12463	0.486747	1.04307
17655932	ENSRNOT00000004872 // Prop1 // PROP paired-like homeobox 1 // 10q22 // 266738 /// NM_15	Prop1	0.960527	-1.00522	0.658257	-1.03349	0.808519	1.02812
17876898	ENSRNOT00000004873 // Mid1 // midline 1 // Xq21 // 54252 /// NM_022927 // Mid1 // midli	Mid1	0.0573663	-1.31929	0.00122595	-1.63856	0.189908	1.242
17655576	ENSRNOT00000004877 // Gabra6 // gamma-aminobutyric acid (GABA) A receptor, alpha 6 // 1	Gabra6	0.477437	1.04343	0.620245	1.02811	0.874739	1.0149
17647154	ENSRNOT00000004880 // Rcvrn // recoverin // 10q24 // 140936 /// NM_080901 // Rcvrn // r	Rcvrn	0.879276	1.00866	0.972814	-1.00172	0.883027	1.01039
17657345	ENSRNOT00000004946 // Glp2r // glucagon-like peptide 2 receptor // 10q24 // 60432 /// N	Glp2r	0.98198	1.00318	0.925938	1.01056	0.968122	-1.00735
17686115	ENSRNOT00000004950 // Prrx1 // paired related homeobox 1 // 13q22 // 266813 /// NM_1538	Prrx1	0.117494	1.23677	0.00233515	1.51971	0.175784	-1.22877
17682869	ENSRNOT00000004961 // LOC682999 // hypothetical protein LOC682999 // --- // 682999	LOC682999	0.000220745	1.26756	2.1471e-05	1.32589	0.488175	-1.04602
17683173	ENSRNOT00000004962 // Batf3 // basic leucine zipper transcription factor, ATF-like 3 //	Batf3	0.0322808	1.26405	0.0460503	1.22406	0.86249	1.03267
17643844	ENSRNOT00000004999 // RGD1310686 // similar to chromosome 16 open reading frame 5 // 10	RGD1310686	0.312463	-1.11177	0.480803	-1.07246	0.825092	-1.03665
17693657	ENSRNOT00000005003 // Ambn // ameloblastin // 14p21 // 25376 /// NM_012900 // Ambn // a	Ambn	0.927636	1.00929	0.628274	1.03584	0.818856	-1.0263
17872488	ENSRNOT00000005014 // Prdx4 // peroxiredoxin 4 // Xp21.3 // 85274 /// NM_053512 // Prdx	Prdx4	0.477732	1.05517	0.432462	1.05399	0.994478	1.00111
17872693	ENSRNOT00000005021 // LOC100365336 // rCG36307-like // --- // 100365336 /// ENSRNOT0000	LOC100365336	0.189103	1.10363	0.923935	1.00852	0.297801	1.0943
17872721	ENSRNOT00000005023 // Nr0b1 // nuclear receptor subfamily 0, group B, member 1 // Xq22	Nr0b1	0.709849	-1.05325	0.216006	1.13904	0.14512	-1.19969
17876019	ENSRNOT00000005028 // RGD1564613 // similar to MGC40405 protein // Xq13 // 501520 /// X	RGD1564613	0.245361	1.26071	0.964318	1.01077	0.337054	1.24727
17687213	ENSRNOT00000005059 // Wdr26 // WD repeat domain 26 // 13q26 // 498301 /// NM_001109081	Wdr26	0.956307	-1.00534	0.742786	-1.02357	0.874129	1.01814
17655588	ENSRNOT00000005070 // Pttg1 // pituitary tumor-transforming 1 // 10q21 // 64193 /// NM_	Pttg1	0.000159566	1.84438	0.000147048	1.74274	0.770491	1.05833
17662683	ENSRNOT00000005076 // Rgs9 // regulator of G-protein signaling 9 // 10q32.1 // 29481	Rgs9	5.91245e-05	-1.54523	2.76908e-06	-1.73933	0.178846	1.12561
17646428	ENSRNOT00000005101 // Drg2 // developmentally regulated GTP binding protein 2 // 10q22	Drg2	0.984632	1.00138	0.00252397	1.16344	0.00806566	-1.16183
17643853	ENSRNOT00000005109 // Nmral1 // NmrA-like family domain containing 1 // 10q12 // 287063	Nmral1	0.00619096	1.15026	4.32137e-05	1.28268	0.0406341	-1.11513
17683894	ENSRNOT00000005127 // Dars // aspartyl-tRNA synthetase // 13q12 // 116483 /// NM_053799	Dars	0.0298576	1.22846	0.00499035	1.29839	0.682306	-1.05692
17658152	ENSRNOT00000005144 // Slc25a11 // solute carrier family 25 (mitochondrial carrier; oxog	Slc25a11	0.0618659	-1.06067	0.055939	-1.05766	0.963151	-1.00285
17690272	ENSRNOT00000005146 // RGD1561241 // similar to Mblk1-related protein-1 // 14q21 // 4983	RGD1561241	0.000303829	-1.37101	0.00300319	-1.23395	0.185484	-1.11108
17681890	ENSRNOT00000005147 // Dedd // death effector domain-containing // 13q24 // 83631 /// NM	Dedd	0.115064	1.13167	0.00459293	1.24542	0.296931	-1.10052
17684906	ENSRNOT00000005156 // Rgs2 // regulator of G-protein signaling 2 // 13q21 // 84583 ///	Rgs2	0.00208767	-1.20457	1.23588e-06	1.52735	8.67289e-07	-1.8398
17655598	ENSRNOT00000005205 // Fabp6 // fatty acid binding protein 6, ileal // 10q21 // 25440 //	Fabp6	0.98792	-1.0018	0.824324	1.02227	0.875415	-1.02411
17659859	ENSRNOT00000005226 // Rps6kb1 // ribosomal protein S6 kinase, polypeptide 1 // 10q26 //	Rps6kb1	0.409284	-1.07437	0.427964	-1.06425	0.952517	-1.00951
17657398	ENSRNOT00000005255 // Ntn1 // netrin 1 // 10q24 // 114523 /// NM_053731 // Ntn1 // netr	Ntn1	0.0652579	1.31532	0.00102882	1.67523	0.14588	-1.27363
17655205	ENSRNOT00000005273 // Ergic1 // endoplasmic reticulum-golgi intermediate compartment (E	Ergic1	0.009376	1.1718	0.000412742	1.25738	0.308844	-1.07303
17649211	ENSRNOT00000005283 // Gosr1 // golgi SNAP receptor complex member 1 // 10q26 // 94189 /	Gosr1	0.859838	1.01087	0.0499591	1.08416	0.159233	-1.07249
17657272	ENSRNOT00000005293 // Map2k4 // mitogen activated protein kinase kinase 4 // 10q24 // 2	Map2k4	0.00529046	-1.19287	0.00478117	-1.18074	0.92627	-1.01028
17696726	ENSRNOT00000005306 // Ccdc104 // coiled-coil domain containing 104 // 14q22 // 289859 /	Ccdc104	0.412493	-1.05227	0.811198	1.01551	0.327243	-1.06859
17682371	ENSRNOT00000005314 // Exo1 // exonuclease 1 // 13q25 // 305000 /// NM_001107198 // Exo1	Exo1	0.00142853	1.65405	5.56576e-06	2.48891	0.00994177	-1.50474
17872038	ENSRNOT00000005328 // Amelx // amelogenin, X-linked // Xq21 // 29160 /// NM_019154 // A	Amelx	0.957535	1.0043	0.897577	-1.00825	0.896819	1.01259
17817871	ENSRNOT00000005329 // Psmc1 // proteasome (prosome, macropain) 26S subunit, ATPase, 1 /	Psmc1	0.270878	1.0886	0.0025311	1.25477	0.0810464	-1.15264
17681897	ENSRNOT00000005346 // Pfdn2 // prefoldin subunit 2 // 13q24 // 685607 /// NM_001109476	Pfdn2	0.306818	1.08849	0.000403838	1.36187	0.0119965	-1.25115
17877062	ENSRNOT00000005348 // Tmem27 // transmembrane protein 27 // Xq21 // 57395 /// NM_020976	Tmem27	0.510673	1.04259	0.529386	1.0364	0.95825	1.00598
17646518	ENSRNOT00000005366 // Llgl1 // lethal giant larvae homolog 1 (Drosophila) // 10q22 // 5	Llgl1	0.000250068	1.28546	1.53105e-06	1.51286	0.00880595	-1.17691
17658161	ENSRNOT00000005370 // Pfn1 // profilin 1 // 10q24 // 64303 /// NM_022511 // Pfn1 // pro	Pfn1	7.67595e-05	1.29377	2.05114e-06	1.42152	0.0726312	-1.09874
17732734	ENSRNOT00000005374 // Gipc1 // GIPC PDZ domain containing family, member 1 // 19q11 //	Gipc1	0.000465454	1.36605	1.34559e-05	1.54436	0.135207	-1.13053
17647205	ENSRNOT00000005405 // Pik3r6 // phosphoinositide-3-kinase, regulatory subunit 6 // 10q2	Pik3r6	0.255282	1.10264	0.729479	1.03139	0.539455	1.06909
17848580	ENSRNOT00000005422 // Snrk // SNF related kinase // 8q32 // 170837	Snrk	0.94504	1.00665	0.487047	1.04563	0.680562	-1.03872
17649345	ENSRNOT00000005428 // Rhot1 // ras homolog gene family, member T1 // 10q26 // 303351 //	Rhot1	0.272252	-1.28909	0.0669031	-1.45915	0.703404	1.13192
17649347	ENSRNOT00000005428 // Rhot1 // ras homolog gene family, member T1 // 10q26 // 303351 //	Rhot1	0.360084	-1.38841	0.0707429	-1.753	0.611619	1.2626
17831737	ENSRNOT00000005438 // Lrrk2 // leucine-rich repeat kinase 2 // 7q35 // 300160 /// NM_00	Lrrk2	0.0454332	1.31727	0.0014985	1.5733	0.266213	-1.19436
17653962	ENSRNOT00000005479 // Dnaja3 // DnaJ (Hsp40) homolog, subfamily A, member 3 // 10q12 //	Dnaja3	0.00442918	1.10474	1.32284e-06	1.28708	0.00047189	-1.16505
17835177	ENSRNOT00000005492 // LOC680606 // hypothetical protein LOC680606 // 7q13 // 680606	LOC680606	0.0144846	-1.53263	3.37866e-05	-2.46318	0.0134272	1.60716
17856679	ENSRNOT00000005502 // RGD1311745 // similar to RIKEN cDNA 1110059G10 // 8q32 // 301079	RGD1311745	0.645304	1.03808	0.0469028	1.13365	0.263499	-1.09207
17696741	ENSRNOT00000005504 // Prorsd1 // prolyl-tRNA synthetase associated domain containing 1	Prorsd1	0.796181	-1.04584	0.437383	-1.10715	0.785688	1.05862
17650391	ENSRNOT00000005519 // Samd14 // sterile alpha motif domain containing 14 // 10q31 // 28	Samd14	0.000659839	-1.26343	0.000220936	-1.2777	0.915477	1.01129
17821561	ENSRNOT00000005521 // RGD1563092 // similar to histone deacetylase-related protein // -	RGD1563092	0.0559692	-1.17124	0.0376151	-1.17429	0.988908	1.00261
17650730	ENSRNOT00000005522 // Lasp1 // LIM and SH3 protein 1 // 10q31 // 29278 /// NM_032613 //	Lasp1	0.0192619	1.12258	0.439009	1.03781	0.148369	1.08169
17828530	ENSRNOT00000005537 // Fam19a2 // family with sequence similarity 19 (chemokine (C-C mot	Fam19a2	0.0617957	-1.12448	0.788189	-1.01898	0.1629	-1.10353
17872249	ENSRNOT00000005559 // Grpr // gastrin releasing peptide receptor // Xq21 // 24938 /// N	Grpr	0.248561	-1.1804	0.0636537	1.27007	0.0102975	-1.49919
17837316	ENSRNOT00000005561 // Enpp2 // ectonucleotide pyrophosphatase/phosphodiesterase 2 // 7q	Enpp2	5.84786e-05	-1.73285	2.89171e-08	-3.29864	3.78315e-05	1.9036
17732381	ENSRNOT00000005571 // Tnpo2 // transportin 2 // 19q11 // 304670 /// NM_001107166 // Tnp	Tnpo2	0.63619	1.02308	0.399272	1.03388	0.882619	-1.01055
17878067	ENSRNOT00000005580 // Slc7a3 // solute carrier family 7 (cationic amino acid transporte	Slc7a3	0.352991	-1.20136	0.353814	1.18006	0.0858497	-1.41767
17821742	ENSRNOT00000005596 // Prkd1 // protein kinase D1 // 6q22 // 85421	Prkd1	0.00192604	-1.35504	9.76257e-05	-1.5061	0.307531	1.11148
17794801	ENSRNOT00000005601 // Eno2 // enolase 2, gamma, neuronal // 4q42 // 24334 /// NM_139325	Eno2	0.00928548	-1.0881	0.0221497	-1.06968	0.709635	-1.01722
17874302	ENSRNOT00000005604 // Xpnpep2 // X-prolyl aminopeptidase (aminopeptidase P) 2, membrane	Xpnpep2	0.676013	1.05556	0.991495	-1.00144	0.727076	1.05708
17687639	ENSRNOT00000005628 // Dtl // denticleless homolog (Drosophila) // 13q27 // 305073 /// E	Dtl	7.77843e-06	2.32539	1.18117e-07	3.31008	0.00855332	-1.42345
17660289	ENSRNOT00000005641 // Pdk2 // pyruvate dehydrogenase kinase, isozyme 2 // 10q31 // 8153	Pdk2	0.160984	-1.10794	0.000439751	-1.32251	0.0265722	1.19367
17821656	ENSRNOT00000005643 // Smarce1l // SWI/SNF related, matrix associated, actin dependent r	Smarce1l	0.473767	1.12772	0.845676	-1.03411	0.410001	1.16619
17622112	ENSRNOT00000005645 // Ifitm1 // interferon induced transmembrane protein 1 // 1q41 // 2	Ifitm1	0.000642283	1.89059	0.00586447	1.53184	0.24763	1.2342
17682392	ENSRNOT00000005647 // Sdccag8 // serologically defined colon cancer antigen 8 // 13q25	Sdccag8	0.0141725	-1.16122	0.0969958	-1.09563	0.433002	-1.05986
17870789	ENSRNOT00000005659 // RGD1559731 // similar to RIKEN cDNA 4930578C19 // Xq12 // 501512	RGD1559731	0.259436	1.12336	0.746834	1.03568	0.53262	1.08466
17814737	ENSRNOT00000005666 // Osr1 // odd-skipped related 1 (Drosophila) // 6q14 // 298878	Osr1	0.133425	-1.51835	0.00163536	-2.45724	0.11579	1.61836
17817749	ENSRNOT00000005671 // Tshr // thyroid stimulating hormone receptor // 6q31 // 25360 ///	Tshr	0.599731	1.08133	0.00146123	-1.52331	0.00157066	1.64721
17834833	ENSRNOT00000005674 // Ascl1 // achaete-scute complex homolog 1 (Drosophila) // 7q13 //	Ascl1	0.00037917	-1.62288	5.91955e-08	-3.4219	3.12282e-05	2.10853
17685608	ENSRNOT00000005677 // Soat1 // sterol O-acyltransferase 1 // 13q21 // 81782 /// NM_0311	Soat1	0.00800546	1.13452	1.6031e-05	1.30027	0.00870182	-1.14611
17836123	ENSRNOT00000005686 // Irak3 // interleukin-1 receptor-associated kinase 3 // 7q22 // 31	Irak3	0.355198	1.06997	0.354831	1.06312	0.961976	1.00645
17686353	ENSRNOT00000005719 // Mgst3 // microsomal glutathione S-transferase 3 // 13q24 // 28919	Mgst3	0.505366	1.11013	0.478187	1.10384	0.98511	1.00571
17827989	ENSRNOT00000005740 // Ccdc59 // coiled-coil domain containing 59 // 7q21 // 314799 ///	Ccdc59	0.58026	-1.04648	0.185943	1.09167	0.0876013	-1.14242
17821133	ENSRNOT00000005774 // Trib2 // tribbles homolog 2 (Drosophila) // 6q15 // 313974 /// NM	Trib2	0.0536967	1.15477	0.693166	1.03181	0.181548	1.11917
17662835	ENSRNOT00000005775 // Abca9 // ATP-binding cassette, subfamily A (ABC1), member 9 // 10	Abca9	0.168911	-1.2598	3.86917e-05	-2.36673	0.00187921	1.87865
17837245	ENSRNOT00000005786 // Eif3h // eukaryotic translation initiation factor 3, subunit H //	Eif3h	0.540145	1.07059	0.0173927	1.24679	0.164906	-1.16459
17828423	ENSRNOT00000005794 // Llph // LLP homolog, long-term synaptic facilitation (Aplysia) //	Llph	0.810733	1.06019	0.0922976	1.33403	0.288818	-1.25829
17821662	ENSRNOT00000005800 // Arl4a // ADP-ribosylation factor-like 4A // 6q21 // 29308 /// NM_	Arl4a	0.810733	-1.02197	0.0713017	-1.12184	0.239082	1.09773
17681931	ENSRNOT00000005811 // Usf1 // upstream transcription factor 1 // 13q24 // 83586 /// NM_	Usf1	0.000616873	-1.18344	2.25852e-05	-1.2583	0.19147	1.06326
17828506	ENSRNOT00000005829 // Avpr1a // arginine vasopressin receptor 1A // 7q21 // 25107 /// N	Avpr1a	0.516271	1.09126	0.0294622	1.27557	0.258979	-1.16889
17682418	ENSRNOT00000005849 // Zfp238 // zinc finger protein 238 // 13q25 // 64619 /// NM_022678	Zfp238	0.0034188	1.29176	0.000574701	1.35276	0.694388	-1.04723
17679898	ENSRNOT00000005853 // Pigr // polymeric immunoglobulin receptor // 13q13 // 25046 /// E	Pigr	0.0397412	-1.10082	0.0379236	-1.0944	0.94933	-1.00587
17816117	ENSRNOT00000005861 // Fam179b // family with sequence similarity 179, member B // 6q24	Fam179b	0.151897	-1.05716	0.0364982	-1.07783	0.738049	1.01956
17779730	ENSRNOT00000005866 // Cbln4 // cerebellin 4 precursor // 3q42 // 499947 /// NM_00110921	Cbln4	0.208448	1.14576	0.0680439	1.19574	0.800801	-1.04362
17769243	ENSRNOT00000005871 // Mc3r // melanocortin 3 receptor // 3q42 // 29310 /// NM_001025270	Mc3r	0.89235	-1.02756	0.589364	-1.08195	0.823767	1.05292
17836701	ENSRNOT00000005875 // Rdh7 // retinol dehydrogenase 7 // 7q22 // 360420 /// NM_133543 /	Rdh7	0.78972	1.03075	0.886078	1.01473	0.922235	1.01579
17831482	ENSRNOT00000005878 // RGD1560617 // hypothetical gene supported by NM_053561; AF062594	RGD1560617	0.813078	1.03315	0.879829	1.01844	0.943678	1.01445
17764450	ENSRNOT00000005882 // Pax6 // paired box 6 // 3q32 // 25509 /// NM_013001 // Pax6 // pa	Pax6	0.226692	-1.10461	0.00858115	-1.22602	0.261076	1.10992
17828433	ENSRNOT00000005884 // RGD1562607 // similar to Serine/threonine/tyrosine interacting pr	RGD1562607	0.937557	1.03884	0.773492	1.11008	0.911925	-1.06857
17828777	ENSRNOT00000005919 // Sdr9c7 // short chain dehydrogenase/reductase family 9C, member 7	Sdr9c7	0.981359	1.00224	0.722461	1.02482	0.834866	-1.02253
17830336	ENSRNOT00000005925 // Commd5 // COMM domain containing 5 // 7q34 // 245974 /// NM_13910	Commd5	0.435917	1.05666	0.203292	1.07995	0.840012	-1.02204
17695811	ENSRNOT00000005934 // Tcn2 // transcobalamin 2 // 14q21 // 64365 /// NM_022534 // Tcn2	Tcn2	0.000621292	-1.39951	1.85333e-06	-1.85202	0.00411135	1.32334
17682439	ENSRNOT00000005967 // Pppde1 // PPPDE peptidase domain containing 1 // 13q25 // 289277	Pppde1	0.0458855	1.11916	0.0224444	1.12894	0.934969	-1.00874
17750338	ENSRNOT00000005971 // LOC684560 // hypothetical protein LOC684560 // --- // 684560	LOC684560	0.647645	-1.05023	0.585881	1.05144	0.35792	-1.10425
17659689	ENSRNOT00000005987 // Cltc // clathrin, heavy chain (Hc) // 10q26 // 54241 /// NM_01929	Cltc	0.22647	-1.06313	0.00594326	-1.14214	0.199909	1.07431
17837036	ENSRNOT00000006004 // Dpys // dihydropyrimidinase // 7q22 // 65135 /// NM_031705 // Dpy	Dpys	0.526592	-1.06301	0.608517	-1.0462	0.918484	-1.01607
17835411	ENSRNOT00000006007 // Alx1 // ALX homeobox 1 // 7q21 // 25401 /// NM_012921 // Alx1 //	Alx1	0.291525	-1.09768	0.3896	-1.07328	0.878117	-1.02273
17821893	ENSRNOT00000006030 // Eapp // E2F-associated phosphoprotein // 6q23 // 299043 /// ENSRN	Eapp	0.908636	1.01067	0.0302518	-1.13923	0.0455859	1.15139
17823797	ENSRNOT00000006054 // Ccdc88c // coiled-coil domain containing 88C // 6q32 // 362770	Ccdc88c	0.594879	1.05566	0.696298	1.03687	0.909973	1.01812
17690210	ENSRNOT00000006071 // Ppargc1a // peroxisome proliferator-activated receptor gamma, coa	Ppargc1a	0.00439857	-1.29937	0.000702502	-1.36739	0.678533	1.05235
17828032	ENSRNOT00000006083 // Lin7a // lin-7 homolog a (C. elegans) // 7q21 // 85327 /// NM_053	Lin7a	0.0308736	-1.16664	0.0889039	-1.11837	0.677794	-1.04315
17691651	ENSRNOT00000006087 // Egfr // epidermal growth factor receptor // 14q22 // 24329 /// NM	Egfr	0.764978	-1.04655	0.000119409	-1.71426	0.00104393	1.63801
17763337	ENSRNOT00000006089 // Fsip2 // fibrous sheath-interacting protein 2 // 3q24 // 680315 /	Fsip2	0.824029	1.0155	0.190927	-1.06554	0.176935	1.08206
17660702	ENSRNOT00000006098 // Cacnb1 // calcium channel, voltage-dependent, beta 1 subunit // 1	Cacnb1	0.503406	-1.05789	0.00299089	1.25137	0.00213583	-1.32381
17683998	ENSRNOT00000006106 // Il24 // interleukin 24 // 13q13 // 170819 /// NM_133311 // Il24 /	Il24	0.296779	1.12465	0.900301	1.01605	0.45226	1.10688
17827794	ENSRNOT00000006109 // Lum // lumican // 7q13 // 81682 /// NM_031050 // Lum // lumican /	Lum	0.945431	-1.037	0.325447	-1.39797	0.517129	1.3481
17772105	ENSRNOT00000006111 // Rnd3 // Rho family GTPase 3 // 3q12 // 295588 /// NM_001007641 //	Rnd3	6.87032e-05	-1.46658	0.194879	1.08882	3.1979e-05	-1.59684
17774890	ENSRNOT00000006115 // Rag1 // recombination activating gene 1 // 3q31 // 84600 /// NM_0	Rag1	0.0957324	1.09557	0.855511	1.01149	0.19873	1.08312
17613359	ENSRNOT00000006118 // LOC100360337 // zinc finger protein 128-like // --- // 100360337	LOC100360337	0.161323	-1.06731	0.0171847	-1.10946	0.516041	1.03949
17663926	ENSRNOT00000006136 // Slc38a10 // solute carrier family 38, member 10 // 10q32.3 // 303	Slc38a10	0.432558	1.07096	0.623606	-1.04144	0.233172	1.11534
17817913	ENSRNOT00000006165 // Kif4b // kinesin family member 4B // 6q32 // 299255	Kif4b	0.919932	-1.0195	0.548689	-1.08405	0.764162	1.06331
17827378	ENSRNOT00000006174 // Pmch // pro-melanin-concentrating hormone // 7q13 // 24659 /// NM	Pmch	0.316119	1.16163	0.439299	1.11414	0.862781	1.04263
17836714	ENSRNOT00000006185 // Mterfd1 // MTERF domain containing 1 // 7q22 // 299514 /// NM_199	Mterfd1	0.239332	1.087	8.12358e-05	1.38784	0.00298941	-1.27676
17681962	ENSRNOT00000006196 // Itln1 // intelectin 1 (galactofuranose binding) // 13q24 // 49828	Itln1	0.578671	1.05497	0.779482	-1.02608	0.448343	1.08249
17775229	ENSRNOT00000006197 // Bbox1 // butyrobetaine (gamma), 2-oxoglutarate dioxygenase (gamma	Bbox1	0.000377265	-2.50579	0.000109726	-2.63723	0.890901	1.05245
17652341	ENSRNOT00000006217 // Map2k6 // mitogen-activated protein kinase kinase 6 // 10q32.1 //	Map2k6	0.000592856	-1.43031	7.29932e-06	-1.74178	0.0406913	1.21776
17873657	ENSRNOT00000006237 // Zfp711 // zinc finger protein 711 // Xq32 // 302327	Zfp711	0.0776693	-1.21923	0.0104101	-1.32005	0.60575	1.08269
17832392	ENSRNOT00000006239 // Dazap2 // DAZ associated protein 2 // 7q36 // 300235 /// NM_00101	Dazap2	0.477566	1.02636	0.257126	-1.036	0.0906132	1.06331
17829145	ENSRNOT00000006243 // Tm7sf4 // transmembrane 7 superfamily member 4 // 7q22 // 299889	Tm7sf4	0.743426	-1.02775	0.900631	-1.00977	0.877228	-1.01781
17679921	ENSRNOT00000006246 // Il10 // interleukin 10 // 13q13 // 25325 /// NM_012854 // Il10 //	Il10	0.911153	1.0129	0.447476	1.06159	0.680917	-1.04808
17652361	ENSRNOT00000006254 // Kcnj2 // potassium inwardly-rectifying channel, subfamily J, memb	Kcnj2	0.40277	-1.12259	0.0273514	-1.30178	0.327032	1.15963
17837601	ENSRNOT00000006273 // A1bg // alpha-1-B glycoprotein // 7q33 // 140656 /// NM_022258 //	A1bg	0.460856	-1.07129	0.379725	-1.07471	0.986181	1.0032
17824318	ENSRNOT00000006281 // Wdr25l // WD repeat domain 25-like // 6q32 // 314443 /// ENSRNOT0	Wdr25l	0.372657	1.09212	0.0797365	1.16096	0.631172	-1.06303
17828784	ENSRNOT00000006317 // Ptdss1 // phosphatidylserine synthase 1 // 7q22 // 314553 /// NM_	Ptdss1	0.0434741	-1.11555	0.0660621	-1.0965	0.849525	-1.01737
17840950	ENSRNOT00000006322 // Tuba1b // tubulin, alpha 1B // 7q36 // 500929 /// ENSRNOT00000006	Tuba1b	0.0865503	1.1146	0.184995	1.08171	0.757431	1.0304
17818371	ENSRNOT00000006339 // Dlk1 // delta-like 1 homolog (Drosophila) // 6q32 // 114587 /// N	Dlk1	0.235881	1.19985	0.000272875	1.84627	0.010854	-1.53875
17729603	ENSRNOT00000006345 // Nrn1l // neuritin 1-like // 19q12 // 100189544 /// ENSRNOT0000000	Nrn1l	0.946794	-1.01187	0.983282	1.00308	0.949188	-1.01498
17775239	ENSRNOT00000006349 // Ano3 // anoctamin 3 // 3q33-q34 // 311287	Ano3	0.24804	-1.22485	0.359346	-1.16246	0.85518	-1.05367
17841223	ENSRNOT00000006351 // Cela1 // chymotrypsin-like elastase family, member 1 // 7q36 // 2	Cela1	0.416566	1.07446	0.00794325	1.23244	0.127199	-1.14703
17813510	ENSRNOT00000006360 // Vit // vitrin // 6q11 // 313831	Vit	0.914247	-1.01804	0.882766	-1.02009	0.994438	1.002
17662242	ENSRNOT00000006361 // Nsf // N-ethylmaleimide-sensitive factor // 10q32.1 // 60355 ///	Nsf	0.00452793	-1.13138	8.38553e-05	-1.21299	0.122606	1.07213
17871034	ENSRNOT00000006365 // Ftsj1 // Ftsj homolog 1 (E. coli) // Xq13 // 363450	Ftsj1	0.014686	1.18638	0.000188978	1.34219	0.102216	-1.13133
17644106	ENSRNOT00000006370 // Srrm2 // serine/arginine repetitive matrix 2 // 10q12 // 302969 /	Srrm2	0.179915	-1.06677	0.0290925	-1.10171	0.622059	1.03275
17822551	ENSRNOT00000006373 // Rtn1 // reticulon 1 // 6q24 // 116644	Rtn1	6.6814e-06	-1.16558	1.62457e-07	-1.22851	0.0233583	1.05399
17838530	ENSRNOT00000006376 // LOC100362108 // poly (ADP-ribose) polymerase family, member 10 //	LOC100362108	0.227305	-1.10315	1.96988e-06	-1.79291	6.03637e-05	1.62526
17814884	ENSRNOT00000006403 // Rock2 // Rho-associated coiled-coil containing protein kinase 2 /	Rock2	0.216618	1.06385	0.00155905	1.17346	0.066708	-1.10304
17764474	ENSRNOT00000006406 // Immp1l // IMP1 inner mitochondrial membrane peptidase-like (S. ce	Immp1l	0.119426	-1.16064	0.25484	-1.10801	0.748531	-1.0475
17766160	ENSRNOT00000006408 // Sirpa // signal-regulatory protein alpha // 3q36 // 25528 /// NM_	Sirpa	0.0113708	-1.14299	3.24152e-06	-1.42735	0.000785105	1.24879
17829353	ENSRNOT00000006410 // Slc30a8 // solute carrier family 30 (zinc transporter), member 8	Slc30a8	0.887589	-1.01773	0.925407	-1.00989	0.963487	-1.00777
17829064	ENSRNOT00000006411 // Baalc // brain and acute leukemia, cytoplasmic // 7q22 // 140720	Baalc	2.7847e-05	1.34976	7.34471e-06	1.36366	0.90849	-1.0103
17828435	ENSRNOT00000006426 // Wif1 // Wnt inhibitory factor 1 // 7q22 // 114557 /// NM_053738 /	Wif1	0.0444384	1.29215	0.0202459	1.32222	0.921882	-1.02327
17775188	ENSRNOT00000006431 // Dnajc24 // DnaJ (Hsp40) homolog, subfamily C, member 24 // 3q33 /	Dnajc24	0.0127077	-1.2671	0.0295343	-1.20721	0.725487	-1.04961
17762180	ENSRNOT00000006433 // RGD1560248 // similar to formin-like 2 isoform B // 3q12 // 49979	RGD1560248	0.968923	1.00352	0.00919423	-1.16503	0.0207412	1.16913
17827803	ENSRNOT00000006450 // Epyc // epiphycan // 7q13 // 314772 /// NM_001108088 // Epyc // e	Epyc	0.935191	-1.05444	0.162714	-1.77661	0.318126	1.68487
17876618	ENSRNOT00000006459 // Pak3 // p21 protein (Cdc42/Rac)-activated kinase 3 // Xq14 // 294	Pak3	0.878738	1.01039	0.000174038	1.23094	0.00110533	-1.21828
17773924	ENSRNOT00000006462 // Calcrl // calcitonin receptor-like // 3q24 // 25029 /// NM_012717	Calcrl	0.00225521	1.27024	0.819743	1.01853	0.00690522	1.24714
17689582	ENSRNOT00000006469 // Cnga1 // cyclic nucleotide gated channel alpha 1 // 14p11 // 8525	Cnga1	0.848846	-1.02799	0.698652	-1.0447	0.935772	1.01625
17817443	ENSRNOT00000006492 // Ylpm1 // YLP motif containing 1 // 6q31 // 299199 /// ENSRNOT0000	Ylpm1	0.0607479	-1.10875	0.00721337	-1.15543	0.577086	1.04209
17775271	ENSRNOT00000006507 // RGD1309783 // similar to RIKEN cDNA 4930430A15 // 3q34 // 295999	RGD1309783	0.630886	1.06471	0.532384	1.07172	0.975557	-1.00659
17685654	ENSRNOT00000006511 // Ralgps2 // Ral GEF with PH domain and SH3 binding motif 2 // 13q2	Ralgps2	0.329149	1.03983	0.11306	1.05703	0.782225	-1.01654
17775203	ENSRNOT00000006512 // Fshb // follicle stimulating hormone, beta polypeptide // 3q33 //	Fshb	0.816709	1.01962	0.415512	1.05175	0.746507	-1.03151
17835515	ENSRNOT00000006523 // Myf6 // myogenic factor 6 // 7q21 // 25714 /// NM_013172 // Myf6	Myf6	0.652592	1.02862	0.226394	1.06132	0.674772	-1.03179
17764518	ENSRNOT00000006524 // Kcna4 // potassium voltage-gated channel, shaker-related subfamil	Kcna4	0.00592892	-1.36356	0.00029023	-1.54488	0.323456	1.13298
17819561	ENSRNOT00000006527 // Strn // striatin, calmodulin binding protein // 6q11 // 29149 ///	Strn	0.284276	-1.13555	0.00160767	-1.44924	0.050601	1.27625
17814198	ENSRNOT00000006543 // Supt7l // suppressor of Ty 7 (S. cerevisiae)-like // 6q13 // 3139	Supt7l	0.912435	-1.00948	0.667362	-1.0273	0.863383	1.01765
17760312	ENSRNOT00000006553 // Abo // ABO blood group (transferase A, alpha 1-3-N-acetylgalactos	Abo	0.745794	1.06805	0.618567	-1.08617	0.462662	1.16008
17815851	ENSRNOT00000006562 // Akap6 // A kinase (PRKA) anchor protein 6 // 6q23 // 64553 /// NM	Akap6	0.0262956	-1.18367	0.00374683	-1.24323	0.639719	1.05032
17827135	ENSRNOT00000006570 // LOC362855 // P55 // 7q13 // 362855 /// NM_207614 // LOC362855 //	LOC362855	0.00218097	1.12182	1.41331e-05	1.21952	0.0257957	-1.08709
17655243	ENSRNOT00000006591 // LOC300303 // similar to Nucleophosmin (NPM) (Nucleolar phosphopro	LOC300303	0.00024677	1.59674	3.38019e-06	2.01873	0.035468	-1.26428
17772646	ENSRNOT00000006605 // Psmd14 // proteasome (prosome, macropain) 26S subunit, non-ATPase	Psmd14	0.274697	1.07474	0.00790727	1.17778	0.204284	-1.09587
17767085	ENSRNOT00000006608 // Cst12 // cystatin 12 // 3q41 // 266776 /// NM_153734 // Cst12 //	Cst12	0.0676564	1.07527	0.447227	1.03034	0.377172	1.04361
17690143	ENSRNOT00000006610 // Sel1l3 // sel-1 suppressor of lin-12-like 3 (C. elegans) // 14q11	Sel1l3	7.48266e-06	-2.55014	8.528e-07	-2.86242	0.486747	1.12246
17821591	ENSRNOT00000006618 // Ahr // aryl hydrocarbon receptor // 6q16 // 25690 /// NM_013149 /	Ahr	0.889843	1.02225	0.40503	1.09509	0.663679	-1.07126
17871466	ENSRNOT00000006638 // Capn6 // calpain 6 // Xq14 // 83685 /// NM_031808 // Capn6 // cal	Capn6	0.0398685	-1.37293	0.00113271	-1.69173	0.238144	1.2322
17772818	ENSRNOT00000006646 // LOC100360249 // sodium channel protein type 3 subunit alpha-like	LOC100360249	0.00162965	-1.34631	6.21912e-05	-1.51104	0.231263	1.12236
17820625	ENSRNOT00000006658 // Zfp512 // zinc finger protein 512 // 6q13 // 313906 /// XM_233885	Zfp512	0.00852753	-1.152	0.00614541	-1.14853	0.97625	-1.00302
17721236	ENSRNOT00000006662 // RGD1566369 // similar to ribosomal protein S8 // 17q12.3 // 29135	RGD1566369	0.0198647	1.49003	0.000622403	1.8668	0.247153	-1.25285
17834271	ENSRNOT00000006697 // LOC100364912 // rCG29233-like // --- // 100364912 /// ENSRNOT0000	LOC100364912	0.0267779	-1.18291	0.00110376	-1.29455	0.309832	1.09437
17822674	ENSRNOT00000006755 // Ppp2r5e // protein phosphatase 2, regulatory subunit B', epsilon	Ppp2r5e	0.00450433	1.15986	0.00405298	1.14993	0.924093	1.00863
17691525	ENSRNOT00000006765 // Upp1 // uridine phosphorylase 1 // 14q21 // 289801 /// NM_0010300	Upp1	3.92278e-06	2.38979	1.82827e-06	2.28752	0.806731	1.04471
17876944	ENSRNOT00000006777 // Gpm6b // glycoprotein m6b // Xq21 // 192179 /// NM_138846 // Gpm6	Gpm6b	0.00865399	-1.07102	3.84578e-06	-1.18656	0.00117615	1.10788
17837674	ENSRNOT00000006789 // Adcy8 // adenylate cyclase 8 (brain) // 7q33 // 29241 /// NM_0171	Adcy8	0.00079717	-1.38668	0.00192969	-1.30384	0.582722	-1.06354
17716343	ENSRNOT00000006790 // LOC690806 // hypothetical protein LOC690806 // 17p12 // 690806 //	LOC690806	0.204701	1.10351	0.00586946	1.22789	0.218921	-1.11271
17764809	ENSRNOT00000006794 // Tmco5a // transmembrane and coiled-coil domains 5A // 3q35 // 499	Tmco5a	0.876305	1.01213	0.302193	1.0554	0.565934	-1.04275
17832998	ENSRNOT00000006796 // Erbb3 // v-erb-b2 erythroblastic leukemia viral oncogene homolog	Erbb3	0.523575	-1.07028	0.654864	1.0451	0.314264	-1.11855
17819275	ENSRNOT00000006835 // Crip1 // cysteine-rich protein 1 (intestinal) // 6q32 // 691657 /	Crip1	0.157459	1.11593	0.695286	-1.03245	0.0936597	1.15215
17872281	ENSRNOT00000006843 // Txlng // taxilin gamma // Xq21 // 302680 /// NM_001037187 // Txln	Txlng	0.298494	-1.11155	0.989039	1.00172	0.357295	-1.11346
17770806	ENSRNOT00000006855 // Surf4 // surfeit 4 // 3p12 // 619346 /// ENSRNOT00000006855 // Su	Surf4	0.832172	-1.03484	0.312555	-1.12351	0.620666	1.08568
17770782	ENSRNOT00000006855 // Surf4 // surfeit 4 // 3p12 // 619346 /// ENSRNOT00000006855 // Su	Surf4	0.752999	-1.03063	0.0682996	-1.13555	0.266903	1.10181
17774906	ENSRNOT00000006863 // Ldlrad3 // low density lipoprotein receptor class A domain contai	Ldlrad3	0.50278	-1.04834	0.00835727	-1.17442	0.101714	1.12026
17814559	ENSRNOT00000006877 // LOC500625 // hypothetical protein LOC500625 // 6q14 // 500625 ///	LOC500625	0.00123908	-1.22345	4.87928e-05	-1.31944	0.229773	1.07846
17795123	ENSRNOT00000006878 // Prmt8 // protein arginine methyltransferase 8 // 4q42 // 688502	Prmt8	5.0101e-05	-1.58264	1.80573e-05	-1.58196	0.998137	-1.00043
17827150	ENSRNOT00000006886 // Prdm4 // PR domain containing 4 // 7q13 // 170820 /// NM_133312 /	Prdm4	0.113322	1.05597	0.000107987	1.17101	0.00836697	-1.10894
17873669	ENSRNOT00000006907 // Dach2 // dachshund homolog 2 (Drosophila) // Xq32 // 302333 /// E	Dach2	0.669447	-1.06208	0.836585	-1.02765	0.869173	-1.0335
17815253	ENSRNOT00000006921 // LOC679566 // hypothetical protein LOC679566 // 6q16 // 679566 ///	LOC679566	0.756231	1.05644	0.000775539	1.64365	0.00590328	-1.55584
17772428	ENSRNOT00000006963 // Acvr1 // activin A receptor, type I // 3q21 // 79558 /// NM_02448	Acvr1	0.996205	-1.0006	0.511111	1.05547	0.630267	-1.0561
17827582	ENSRNOT00000006971 // Hal // histidine ammonia lyase // 7q13 // 29301 /// NM_017159 //	Hal	0.20873	1.02979	0.431285	1.01782	0.731555	1.01177
17827408	ENSRNOT00000006980 // Gnptab // N-acetylglucosamine-1-phosphate transferase, alpha and	Gnptab	0.0549783	1.09214	0.102382	1.07203	0.800746	1.01876
17823889	ENSRNOT00000007004 // Trip11 // thyroid hormone receptor interactor 11 // 6q32 // 31439	Trip11	0.00245878	-1.84118	3.15307e-06	-3.59546	0.00250238	1.9528
17871063	ENSRNOT00000007015 // Ebp // emopamil binding protein (sterol isomerase) // Xq13 // 117	Ebp	0.220085	1.11481	0.011274	1.23364	0.322359	-1.10659
17643921	ENSRNOT00000007042 // LOC100362008 // adenylate cyclase 9 // --- // 100362008	LOC100362008	0.012082	-1.23711	0.000172953	-1.43023	0.11058	1.1561
17648683	ENSRNOT00000007100 // Ywhae // tyrosine 3-monooxygenase/tryptophan 5-monooxygenase acti	Ywhae	0.20957	1.03062	0.250497	1.02583	0.913651	1.00467
17795760	ENSRNOT00000007119 // RGD1559532 // RGD1559532 // 4q42 // 297671 /// ENSRNOT00000007119	RGD1559532	0.481457	1.09653	0.983853	1.00295	0.56992	1.09331
17660355	ENSRNOT00000007133 // Nxph3 // neurexophilin 3 // 10q31 // 59315 /// NM_021679 // Nxph3	Nxph3	0.640381	-1.06742	0.00281468	1.42348	0.00286957	-1.51945
17819927	ENSRNOT00000007174 // Abcg5 // ATP-binding cassette, subfamily G (WHITE), member 5 // 6	Abcg5	0.56151	1.02741	0.124764	1.05937	0.571369	-1.03111
17762481	ENSRNOT00000007197 // Csrnp3 // cysteine-serine-rich nuclear protein 3 // 3q21 // 31109	Csrnp3	0.00355741	-1.25414	0.000111971	-1.39074	0.206953	1.10892
17825993	ENSRNOT00000007202 // Gna15 // guanine nucleotide binding protein, alpha 15 // 7q11 //	Gna15	0.759902	1.05951	0.33552	-1.14636	0.255363	1.21457
17821879	ENSRNOT00000007219 // Egln3 // EGL nine homolog 3 (C. elegans) // 6q23 // 54702 /// NM_	Egln3	0.584953	1.06116	0.0135884	1.24652	0.120488	-1.17468
17807260	ENSRNOT00000007290 // Ppp3r2 // protein phosphatase 3, regulatory subunit B, beta // 5q	Ppp3r2	0.303545	-1.13776	0.159142	-1.16972	0.896745	1.02809
17836191	ENSRNOT00000007295 // Rassf3 // Ras association (RalGDS/AF-6) domain family member 3 //	Rassf3	1.46611e-09	6.67365	2.0915e-10	7.33348	0.370584	-1.09887
17834867	ENSRNOT00000007305 // Chpt1 // choline phosphotransferase 1 // 7q13 // 362866 /// NM_00	Chpt1	0.000272059	-1.4082	1.0915e-05	-1.57414	0.190695	1.11784
17649349	ENSRNOT00000007312 // Rhbdl3 // rhomboid, veinlet-like 3 (Drosophila) // 10q26 // 28755	Rhbdl3	0.000455895	-1.50813	1.06225e-05	-1.79829	0.0996393	1.19239
17795137	ENSRNOT00000007328 // Tspan9 // tetraspanin 9 // 4q42 // 312728 /// NM_001107890 // Tsp	Tspan9	0.816704	1.03549	0.533329	1.07394	0.847734	-1.03714
17762239	ENSRNOT00000007335 // Kcnj3 // potassium inwardly-rectifying channel, subfamily J, memb	Kcnj3	0.00104509	-1.30375	5.83589e-05	-1.41707	0.316297	1.08692
17816497	ENSRNOT00000007339 // Lrrc9 // leucine rich repeat containing 9 // 6q24 // 299129 /// N	Lrrc9	0.568212	-1.0651	0.00389712	-1.31771	0.0432159	1.23717
17652831	ENSRNOT00000007362 // Sap30bp // SAP30 binding protein // 10q32.3 // 360662 /// NM_0011	Sap30bp	0.0267062	1.10973	0.000822972	1.18085	0.248397	-1.06409
17815801	ENSRNOT00000007365 // Coch // coagulation factor C homolog, cochlin (Limulus polyphemus	Coch	0.000420456	-1.48194	0.000225635	-1.47114	0.96693	-1.00734
17816530	ENSRNOT00000007369 // LOC100361845 // hypothetical protein LOC100361845 // --- // 10036	LOC100361845	0.0029638	-1.16765	4.26572e-06	-1.38125	0.00324504	1.18293
17644144	ENSRNOT00000007392 // Prss27 // protease, serine 27 // 10q12 // 287108 /// NM_182949 //	Prss27	0.694212	1.02961	0.149926	1.08409	0.50901	-1.05292
17838893	ENSRNOT00000007398 // Myh9 // myosin, heavy chain 9, non-muscle // 7q34 // 25745 /// NM	Myh9	0.000472038	1.38591	1.89703e-06	1.77479	0.00589499	-1.2806
17795941	ENSRNOT00000007402 // Wbp11 // WW domain binding protein 11 // 4q43 // 297695 /// NM_00	Wbp11	0.587933	1.04301	0.019704	1.15877	0.159939	-1.11099
17762029	ENSRNOT00000007404 // Acvr2a // activin A receptor, type IIA // 3q12 // 29263 /// NM_03	Acvr2a	0.0129793	-1.16989	0.000936647	-1.24035	0.448544	1.06023
17732650	ENSRNOT00000007407 // LOC686013 // hypothetical protein LOC686013 // 19q11 // 686013	LOC686013	0.995214	1.00062	0.294614	1.07374	0.42618	-1.07307
17644943	ENSRNOT00000007408 // Kcnmb1 // potassium large conductance calcium-activated channel,	Kcnmb1	0.952072	1.00437	0.672896	1.02214	0.82826	-1.01769
17827629	ENSRNOT00000007412 // RGD1565947 // similar to netrin 4 // 7q13 // 299737 /// ENSRNOT00	RGD1565947	0.0858498	-1.24619	0.000152335	-1.76277	0.0157458	1.41453
17821614	ENSRNOT00000007414 // Bzw2 // basic leucine zipper and W2 domains 2 // 6q16 // 171439 /	Bzw2	0.640221	1.03836	3.31323e-05	1.43015	0.000417226	-1.37732
17795955	ENSRNOT00000007422 // LOC690830 // hypothetical protein LOC690830 // 4q43 // 690830 ///	LOC690830	0.752636	-1.05801	0.467971	-1.10646	0.849237	1.04579
17836745	ENSRNOT00000007430 // Hrsp12 // heat-responsive protein 12 // 7q22 // 65151 /// NM_0317	Hrsp12	6.21914e-06	-1.483	1.48968e-07	-1.69631	0.0229012	1.14383
17795738	ENSRNOT00000007453 // Tas2r107 // taste receptor, type 2, member 107 // 4q42 // 78981 /	Tas2r107	0.907728	1.0194	0.838802	1.02699	0.973737	-1.00745
17871088	ENSRNOT00000007464 // Wdr13 // WD repeat domain 13 // Xq13 // 317370 /// NM_001108247 /	Wdr13	0.860612	-1.02099	0.183954	-1.11214	0.42038	1.08928
17769987	ENSRNOT00000007471 // Hnmt // histamine N-methyltransferase // 3p13 // 81676 /// NM_031	Hnmt	0.0227092	-1.31341	0.0084785	-1.35218	0.889194	1.02952
17795744	ENSRNOT00000007481 // Tas2r105 // taste receptor, type 2, member 105 // 4q42 // 78985 /	Tas2r105	0.768498	1.03458	0.516314	1.0603	0.874957	-1.02486
17796852	ENSRNOT00000007491 // Cpa6 // carboxypeptidase A6 // 5q11 // 312913 /// NM_001107900 //	Cpa6	0.0323165	-1.18175	0.0155144	-1.1959	0.93533	1.01198
17795746	ENSRNOT00000007497 // Tas2r114 // taste receptor, type 2, member 114 // 4q42 // 78982 /	Tas2r114	0.700149	-1.03718	0.788772	-1.0231	0.92306	-1.01376
17823929	ENSRNOT00000007505 // Atxn3 // ataxin 3 // 6q32 // 60331 /// NM_021702 // Atxn3 // atax	Atxn3	0.365991	-1.09604	0.689038	-1.04105	0.711732	-1.05283
17816085	ENSRNOT00000007520 // Lrfn5 // leucine rich repeat and fibronectin type III domain cont	Lrfn5	0.0420333	-1.22155	0.00350863	-1.33228	0.491808	1.09065
17822429	ENSRNOT00000007529 // Nin // ninein (GSK3B interacting protein) // 6q24 // 299117 /// N	Nin	0.519342	-1.07958	0.866564	-1.02062	0.719065	-1.05777
17769371	ENSRNOT00000007554 // Vapb // VAMP (vesicle-associated membrane protein)-associated pro	Vapb	0.44561	1.04173	0.0706635	1.08503	0.520361	-1.04156
17851242	ENSRNOT00000007560 // Olr1278 // olfactory receptor 1278 // 8q22 // 286913 /// NM_17312	Olr1278	0.503467	1.0629	0.103103	1.13059	0.5692	-1.06368
17795965	ENSRNOT00000007577 // Mgp // matrix Gla protein // 4q43 // 25333 /// NM_012862 // Mgp /	Mgp	5.68807e-06	8.93756	6.44793e-06	6.56048	0.385966	1.36233
17808107	ENSRNOT00000007578 // Dbc1 // deleted in bladder cancer 1 // 5q31 // 140610 /// NM_0804	Dbc1	0.00619096	-1.12518	0.000639954	-1.16239	0.544738	1.03307
17843733	ENSRNOT00000007588 // Amica1 // adhesion molecule, interacts with CXADR antigen 1 // 8q	Amica1	0.84954	-1.06006	0.8484	1.05034	0.753964	-1.11342
17793745	ENSRNOT00000007591 // RGD1562010 // similar to Fls485 protein // 4q42 // 500286	RGD1562010	0.224315	1.09493	0.719606	1.02844	0.504314	1.06465
17684425	ENSRNOT00000007597 // Ptprv // protein tyrosine phosphatase, receptor type, V // 13q1 /	Ptprv	0.493579	1.12711	0.0257605	1.38803	0.249147	-1.23149
17789030	ENSRNOT00000007608 // Pclo // piccolo (presynaptic cytomatrix protein) // 4q12 // 56768	Pclo	0.0219761	-1.33946	0.000287661	-1.67291	0.11055	1.24894
17821079	ENSRNOT00000007609 // Vsnl1 // visinin-like 1 // 6q14 // 24877 /// NM_012686 // Vsnl1 /	Vsnl1	0.00048098	-1.14312	4.76859e-05	-1.17515	0.49992	1.02802
17827443	ENSRNOT00000007623 // Arl1 // ADP-ribosylation factor-like 1 // 7q13 // 64187 /// NM_02	Arl1	0.710815	1.01519	0.393222	1.02749	0.820028	-1.01212
17784562	ENSRNOT00000007624 // Suclg1 // succinate-CoA ligase, alpha subunit // 4q33 // 114597 /	Suclg1	0.953092	1.00629	0.0717692	1.12768	0.158036	-1.12063
17825265	ENSRNOT00000007625 // Sp4 // Sp4 transcription factor // 6q33 // 25162 /// NM_012761 //	Sp4	0.0102464	-1.09281	0.000174038	-1.1561	0.128683	1.05792
17763686	ENSRNOT00000007633 // Olr592 // olfactory receptor 592 // 3q24 // 295824 /// NM_0010003	Olr592	0.645535	1.06747	0.593508	1.06741	0.999781	1.00006
17795180	ENSRNOT00000007634 // Tulp3 // tubby-like protein 3 // 4q42 // 688749 /// ENSRNOT000000	Tulp3	0.00532232	1.23135	0.00013174	1.37189	0.171721	-1.11414
17798739	ENSRNOT00000007641 // Stx17 // syntaxin 17 // 5q22 // 252853 /// NM_145723 // Stx17 //	Stx17	0.174956	1.10431	0.332006	1.06939	0.774172	1.03265
17822582	ENSRNOT00000007645 // RGD1565002 // similar to Dehydrogenase/reductase SDR family membe	RGD1565002	1.5259e-05	-1.63712	1.82412e-06	-1.74458	0.511206	1.06564
17764547	ENSRNOT00000007681 // Lgr4 // leucine-rich repeat-containing G protein-coupled receptor	Lgr4	0.0120314	-1.14317	2.64034e-06	-1.44561	0.000571119	1.26457
17775603	ENSRNOT00000007687 // Rasgrp1 // RAS guanyl releasing protein 1 (calcium and DAG-regula	Rasgrp1	0.108221	-1.19232	0.751773	-1.03854	0.278362	-1.14807
17791733	ENSRNOT00000007698 // Gadd45a // growth arrest and DNA-damage-inducible, alpha // 4q31-	Gadd45a	0.00254372	1.35266	0.000166741	1.48961	0.385416	-1.10124
17807172	ENSRNOT00000007711 // Erp44 // endoplasmic reticulum protein 44 // 5q22 // 298066 /// N	Erp44	0.0321578	1.16558	0.000310753	1.33363	0.0851634	-1.14418
17836473	ENSRNOT00000007721 // Kif5a // kinesin family member 5A // 7q22 // 314906 /// NM_212523	Kif5a	0.000107127	-1.283	2.26799e-06	-1.4211	0.0544949	1.10764
17835999	ENSRNOT00000007747 // Lyz2 // lysozyme 2 // 7q22 // 25211 /// NM_012771 // Lyz2 // lyso	Lyz2	0.600648	1.10269	0.837984	-1.03775	0.514858	1.14431
17769041	ENSRNOT00000007768 // Ncoa3 // nuclear receptor coactivator 3 // 3q42 // 84584 /// ENSR	Ncoa3	0.0673898	-1.15492	0.00025406	-1.38717	0.0348032	1.2011
17728852	ENSRNOT00000007775 // Rln3 // relaxin 3 // 19q11 // 266997 /// NM_170667 // Rln3 // rel	Rln3	0.67626	1.0712	0.765337	1.04542	0.922073	1.02466
17785733	ENSRNOT00000007788 // Cntn4 // contactin 4 // 4q41 // 116658 /// NM_053879 // Cntn4 //	Cntn4	0.0157711	-1.21271	0.00967783	-1.21536	0.99013	1.00219
17795805	ENSRNOT00000007806 // Kap // kidney androgen regulated protein // 4q43 // 24937 /// NM_	Kap	0.431902	-1.05458	0.541374	-1.03886	0.890173	-1.01514
17791359	ENSRNOT00000007807 // Hoxa1 // homeo box A1 // 4q24 // 25607 /// NM_013075 // Hoxa1 //	Hoxa1	0.750058	1.05037	0.014261	1.32723	0.078638	-1.26358
17789932	ENSRNOT00000007886 // Fam3c // family with sequence similarity 3, member C // 4q22 // 3	Fam3c	0.0464768	-1.08299	0.00244195	-1.13114	0.369549	1.04446
17843087	ENSRNOT00000007903 // LOC680367 // similar to Urinary protein 3 precursor (RUP-3) // 8q	LOC680367	0.345804	1.13063	0.0924137	1.20983	0.705092	-1.07005
17766800	ENSRNOT00000007946 // Banf2 // barrier to autointegration factor 2 // 3q41 // 296198 //	Banf2	0.978036	1.00236	0.54781	-1.0353	0.640652	1.03774
17870702	ENSRNOT00000007967 // Slc6a14 // solute carrier family 6 (amino acid transporter), memb	Slc6a14	0.994773	-1.00073	0.977872	-1.00262	0.991316	1.00189
17645195	ENSRNOT00000007978 // Sox30 // SRY (sex determining region Y)-box 30 // 10q21 // 689918	Sox30	0.767136	-1.01756	0.65512	1.02163	0.512774	-1.03957
17837080	ENSRNOT00000007979 // Angpt1 // angiopoietin 1 // 7q31 // 89807 /// NM_053546 // Angpt1	Angpt1	6.41957e-05	-2.04287	2.47649e-05	-2.03554	0.990272	-1.0036
17787484	ENSRNOT00000008003 // Foxm1 // forkhead box M1 // 4q42 // 58921 /// NM_031633 // Foxm1	Foxm1	0.000152607	1.67002	8.42203e-05	1.64055	0.926935	1.01797
17651872	ENSRNOT00000008019 // Efcab3 // EF-hand calcium binding domain 3 // 10q32.1 // 303589 /	Efcab3	0.578673	1.03608	0.077368	1.09437	0.424719	-1.05626
17656036	ENSRNOT00000008022 // Tcf7 // transcription factor 7 (T-cell specific, HMG-box) // 10q2	Tcf7	0.00398996	1.45953	0.0002118	1.6798	0.334295	-1.15091
17793653	ENSRNOT00000008032 // Pdzrn3 // PDZ domain containing RING finger 3 // 4q34 // 312607	Pdzrn3	0.0163002	-1.19821	0.00895984	-1.20483	0.969638	1.00552
17849258	ENSRNOT00000008062 // Aasdhppt // aminoadipate-semialdehyde dehydrogenase-phosphopantet	Aasdhppt	0.404078	-1.07831	0.204367	-1.10418	0.868266	1.02399
17783099	ENSRNOT00000008079 // Arhgef5 // Rho guanine nucleotide exchange factor (GEF) 5 // 4q23	Arhgef5	0.139341	1.22837	0.0114034	1.39806	0.45726	-1.13814
17797445	ENSRNOT00000008087 // Cngb3 // cyclic nucleotide gated channel beta 3 // 5q13 // 500418	Cngb3	0.546987	-1.06302	0.255894	-1.10024	0.810389	1.03501
17815505	ENSRNOT00000008106 // Sostdc1 // sclerostin domain containing 1 // 6q16 // 266803 /// N	Sostdc1	0.762641	-1.06621	0.123425	-1.26672	0.395241	1.18805
17691970	ENSRNOT00000008115 // Pus10 // pseudouridylate synthase 10 // 14q22 // 305583 /// NM_00	Pus10	0.290347	-1.12306	0.273497	-1.11511	0.97228	-1.00713
17834241	ENSRNOT00000008136 // Rasal3 // RAS protein activator like 3 // 7q11 // 314596 /// NM_0	Rasal3	0.0366979	1.11697	0.426865	-1.04207	0.0111034	1.16396
17660382	ENSRNOT00000008139 // Igf2bp1 // insulin-like growth factor 2 mRNA binding protein 1 //	Igf2bp1	0.0656006	1.34268	0.00757365	1.51708	0.567416	-1.12989
17772693	ENSRNOT00000008148 // Fap // fibroblast activation protein, alpha // 3q21 // 192203 ///	Fap	0.260297	1.36092	0.457543	1.21435	0.783679	1.1207
17789837	ENSRNOT00000008156 // Tfec // transcription factor EC // 4q21 // 26296 /// NM_022379 //	Tfec	0.030591	1.42728	0.439841	1.13269	0.216551	1.26008
17856718	ENSRNOT00000008172 // RGD1566368 // similar to Solute carrier family 6 (neurotransmitte	RGD1566368	0.696886	-1.02895	0.763805	-1.01982	0.936651	-1.00895
17814972	ENSRNOT00000008173 // Asap2 // ArfGAP with SH3 domain, ankyrin repeat and PH domain 2 /	Asap2	0.813389	-1.01796	0.415127	-1.04657	0.749223	1.0281
17836009	ENSRNOT00000008193 // Cpsf6 // cleavage and polyadenylation specific factor 6, 68kDa //	Cpsf6	0.153554	-1.0566	0.152521	-1.05215	0.956186	-1.00423
17819943	ENSRNOT00000008200 // Lrpprc // leucine-rich PPR-motif containing // 6q12 // 313867 ///	Lrpprc	0.0380924	1.11952	9.15333e-05	1.29051	0.0188761	-1.15273
17793666	ENSRNOT00000008221 // Cntn3 // contactin 3 (plasmacytoma associated) // 4q41 // 54279 /	Cntn3	0.000682676	-1.29125	1.99378e-06	-1.60034	0.0042448	1.23937
17762135	ENSRNOT00000008240 // Rif1 // RAP1 interacting factor homolog (yeast) // 3q12 // 295602	Rif1	0.232959	1.09813	0.0016514	1.28106	0.0650549	-1.16659
17779781	ENSRNOT00000008261 // Pmepa1 // prostate transmembrane protein, androgen induced 1 // 3	Pmepa1	0.975357	1.00404	0.000247541	1.44052	0.00112693	-1.43472
17695563	ENSRNOT00000008262 // Spon2 // spondin 2, extracellular matrix protein // 14q21 // 1715	Spon2	7.30357e-06	3.60352	6.08491e-07	4.44527	0.315843	-1.23359
17779982	ENSRNOT00000008279 // Cables2 // Cdk5 and Abl enzyme substrate 2 // 3q43 // 311703 ///	Cables2	0.205236	1.09372	0.00586447	1.20557	0.218103	-1.10226
17871431	ENSRNOT00000008299 // Trpc5 // transient receptor potential cation channel, subfamily C	Trpc5	1.23237e-05	-1.38399	1.08004e-06	-1.46055	0.349159	1.05531
17815510	ENSRNOT00000008312 // Ispd // isoprenoid synthase domain containing // 6q16 // 493574 /	Ispd	0.478542	1.08394	0.315713	1.10333	0.925701	-1.01789
17821693	ENSRNOT00000008328 // LOC100359421 // histone H3.3B-like // --- // 100359421	LOC100359421	0.249122	-1.16941	0.121778	-1.20718	0.891171	1.0323
17824930	ENSRNOT00000008333 // LOC500745 // Ig heavy chain V-I region V35-like // 6q33 // 500745	LOC500745	0.112967	-1.28526	0.426887	-1.13103	0.536528	-1.13637
17797998	ENSRNOT00000008337 // Aco1 // aconitase 1, soluble // 5q22|5 // 50655 /// NM_017321 //	Aco1	0.209425	1.07284	0.92544	1.00616	0.322558	1.06627
17786195	ENSRNOT00000008342 // Slc6a11 // solute carrier family 6 (neurotransmitter transporter,	Slc6a11	8.23631e-06	-1.88449	1.81171e-08	-3.11139	0.000114384	1.65105
17836999	ENSRNOT00000008350 // Klf10 // Kruppel-like factor 10 // 7q22 // 81813 /// NM_031135 //	Klf10	2.97815e-05	1.60485	8.06985e-09	2.97515	8.68353e-06	-1.85384
17764714	ENSRNOT00000008364 // RGD1305045 // similar to hypothetical protein // 3q34 // 296050 /	RGD1305045	0.773894	-1.02132	0.516663	-1.03768	0.870541	1.01602
17701636	ENSRNOT00000008372 // Txndc16 // thioredoxin domain containing 16 // 15p14 // 361025 //	Txndc16	0.000125816	-1.41502	1.11454e-06	-1.71997	0.0120972	1.21551
17816766	ENSRNOT00000008374 // Mthfd1 // methylenetetrahydrofolate dehydrogenase (NADP+ dependen	Mthfd1	0.00102083	1.28624	2.72487e-05	1.43464	0.140845	-1.11537
17768233	ENSRNOT00000008386 // RGD1561343 // similar to C20orf118 // 3q42 // 502689	RGD1561343	0.909224	-1.01236	0.0725642	-1.13272	0.184419	1.11889
17775350	ENSRNOT00000008387 // Chrm5 // cholinergic receptor, muscarinic 5 // 3q34 // 53949 ///	Chrm5	0.176347	-1.2937	0.00969869	-1.5962	0.350155	1.23382
17697221	ENSRNOT00000008391 // RGD1310877 // similar to RIKEN cDNA 1810063B07 gene // 15p16 // 3	RGD1310877	0.686091	-1.0426	0.0655977	-1.1549	0.302793	1.10771
17793702	ENSRNOT00000008403 // Il5ra // interleukin 5 receptor, alpha // 4q41 // 114103 /// NM_0	Il5ra	0.899193	1.00961	0.518516	1.03489	0.760366	-1.02504
17816796	ENSRNOT00000008416 // Akap5 // A kinase (PRKA) anchor protein 5 // 6q24 // 171026 /// N	Akap5	0.00138796	-1.32316	3.50055e-06	-1.70398	0.00508825	1.28781
17772130	ENSRNOT00000008425 // Neb // nebulin // 3q12 // 311029 /// ENSRNOT00000059463 // Neb //	Neb	0.264362	-1.04121	0.494398	-1.02409	0.755439	-1.01672
17658663	ENSRNOT00000008429 // Doc2b // double C2-like domains, beta // 10q24 // 81820 /// NM_03	Doc2b	0.0112824	-1.3637	0.0029449	-1.42637	0.815336	1.04595
17837448	ENSRNOT00000008454 // Zhx1 // zinc fingers and homeoboxes 1 // 7q33 // 171159 /// NM_13	Zhx1	1.67707e-06	-1.4375	1.08861e-08	-1.75933	0.000351114	1.22388
17645712	ENSRNOT00000008477 // Vdac1 // voltage-dependent anion channel 1 // 10q22 // 83529	Vdac1	0.844716	1.01432	0.119929	1.07992	0.321766	-1.06468
17650476	ENSRNOT00000008481 // Gip // gastric inhibitory polypeptide // 10q31 // 25040 /// NM_01	Gip	0.868934	1.02957	0.363564	1.11719	0.64215	-1.08511
17879134	ENSRNOT00000008503 // Aifm1 // apoptosis-inducing factor, mitochondrion-associated 1 //	Aifm1	0.000562826	1.199	1.06725e-05	1.30586	0.0777787	-1.08913
17837453	ENSRNOT00000008508 // Atad2 // ATPase family, AAA domain containing 2 // 7q33 // 314993	Atad2	0.0024502	1.43927	7.10542e-06	2.00209	0.00830027	-1.39105
17877356	ENSRNOT00000008509 // Eif1ax // eukaryotic translation initiation factor 1A, X-linked /	Eif1ax	0.00250126	1.15569	0.000313664	1.19235	0.597979	-1.03172
17809012	ENSRNOT00000008535 // Pcsk9 // proprotein convertase subtilisin/kexin type 9 // 5q34 //	Pcsk9	0.857697	1.01628	0.520649	-1.04306	0.484976	1.06004
17697195	ENSRNOT00000008553 // RGD1565023 // similar to Suppressor of S. cerevisiae gcr2 // 15p1	RGD1565023	0.908918	1.00834	0.783139	1.01552	0.941886	-1.00711
17645229	ENSRNOT00000008559 // LOC100363941 // rCG33426-like // --- // 100363941 /// ENSRNOT0000	LOC100363941	0.12897	1.23597	5.65413e-06	2.47177	0.000280828	-1.99986
17816821	ENSRNOT00000008573 // Plekhg3 // pleckstrin homology domain containing, family G (with	Plekhg3	0.000331089	-1.4193	4.72079e-06	-1.69275	0.0421486	1.19267
17754583	ENSRNOT00000008608 // Mif // macrophage migration inhibitory factor // 20p12 // 81683 /	Mif	0.855839	1.0262	0.0110877	1.28658	0.0459512	-1.25373
17821091	ENSRNOT00000008643 // Mycn // v-myc myelocytomatosis viral related oncogene, neuroblast	Mycn	6.2471e-06	-1.63384	6.84997e-05	-1.38127	0.0227493	-1.18285
17821700	ENSRNOT00000008655 // Lrrn3 // leucine rich repeat neuronal 3 // 6q21 // 81514 /// NM_0	Lrrn3	0.000117083	-1.34764	5.79434e-07	-1.64497	0.00399822	1.22063
17832440	ENSRNOT00000008673 // Acvrl1 // activin A receptor type II-like 1 // 7q36 // 25237 ///	Acvrl1	0.432737	-1.13046	0.672667	-1.06554	0.793658	-1.06093
17796683	ENSRNOT00000008680 // Tmem70 // transmembrane protein 70 // 5q11 // 500384	Tmem70	0.966924	1.00409	0.017513	1.1616	0.0457573	-1.15687
17783120	ENSRNOT00000008688 // LOC100364190 // mKIAA0868 protein-like // --- // 100364190 /// EN	LOC100364190	0.000134313	-1.32784	3.47216e-05	-1.34833	0.876201	1.01544
17789768	ENSRNOT00000008694 // Vwde // von Willebrand factor D and EGF domains // 4q21 // 502731	Vwde	0.131091	-1.11788	0.716672	-1.02899	0.345181	-1.08638
17791157	ENSRNOT00000008728 // Pdia4 // protein disulfide isomerase family A, member 4 // 4q24 /	Pdia4	2.58999e-05	1.30179	2.356e-07	1.4947	0.00544919	-1.14818
17794180	ENSRNOT00000008741 // Bms1 // BMS1 homolog, ribosome assembly protein (yeast) // 4q42 /	Bms1	0.608993	1.03531	0.00371716	1.18205	0.0367142	-1.14173
17794210	ENSRNOT00000008763 // RGD1561270 // similar to Zinc finger protein 248 // 4q42 // 50030	RGD1561270	0.457582	-1.07589	0.329619	-1.08699	0.954175	1.01032
17691138	ENSRNOT00000008788 // Tbc1d10a // TBC1 domain family, member 10a // 14q21 // 360968 ///	Tbc1d10a	0.322912	1.08111	3.58546e-05	1.4802	0.00097619	-1.36915
17815530	ENSRNOT00000008803 // Meox2 // mesenchyme homeobox 2 // 6q21 // 29279 /// NM_017149 //	Meox2	0.202998	1.1621	0.60956	-1.06287	0.0964667	1.23516
17784357	ENSRNOT00000008840 // Fabp1 // fatty acid binding protein 1, liver // 4q32 // 24360 ///	Fabp1	0.200403	1.07902	0.345689	1.05427	0.803422	1.02348
17849243	ENSRNOT00000008843 // Ccr2 // chemokine (C-C motif) receptor 2 // 8q32 // 60463 /// NM_	Ccr2	0.586315	1.05287	0.400208	1.06909	0.918238	-1.01541
17807242	ENSRNOT00000008883 // RGD1307218 // similar to RIKEN cDNA 2810432L12 // 5q22 // 362518	RGD1307218	0.0640315	-1.12682	0.00416673	-1.20218	0.419116	1.06688
17659813	ENSRNOT00000008889 // LOC687516 // similar to zinc finger protein 146 // --- // 687516	LOC687516	0.237568	1.14183	0.00108398	1.45453	0.0430763	-1.27386
17762597	ENSRNOT00000008921 // Dhrs9 // dehydrogenase/reductase (SDR family) member 9 // 3q21 //	Dhrs9	0.0342884	1.54621	2.09892e-05	3.14712	0.00352206	-2.03538
17778135	ENSRNOT00000008931 // RGD1308874 // similar to RIKEN cDNA 2310001A20 // 3q41 // 366227	RGD1308874	0.657308	-1.05179	0.134221	-1.14066	0.508129	1.0845
17695163	ENSRNOT00000008932 // Grpel1 // GrpE-like 1, mitochondrial // 14q21 // 79563 /// NM_024	Grpel1	0.216255	1.09452	0.00287638	1.23879	0.116489	-1.13181
17803740	ENSRNOT00000008940 // Rcc2 // regulator of chromosome condensation 2 // 5q36 // 298594	Rcc2	0.011445	1.19205	0.0122062	1.17524	0.907283	1.0143
17842282	ENSRNOT00000008956 // LOC100361194 // olfactory receptor Olr1192-like // --- // 1003611	LOC100361194	0.821422	-1.05081	0.993993	-1.0016	0.864949	-1.04913
17778845	ENSRNOT00000008961 // Samhd1 // SAM domain and HD domain, 1 // 3q42 // 311580 /// ENSRN	Samhd1	0.00942095	1.15744	0.824961	1.0137	0.0267593	1.1418
17650483	ENSRNOT00000008964 // Snf8 // SNF8, ESCRT-II complex subunit, homolog (S. cerevisiae) /	Snf8	0.0312545	1.09335	0.137133	1.0586	0.553682	1.03283
17852165	ENSRNOT00000008965 // Htr3a // 5-hydroxytryptamine (serotonin) receptor 3a // 8q23 // 7	Htr3a	0.00312198	-1.1989	0.168805	-1.07522	0.0791477	-1.11503
17814100	ENSRNOT00000008983 // Srd5a2 // steroid-5-alpha-reductase, alpha polypeptide 2 (3-oxo-5	Srd5a2	0.00672109	-1.18476	0.0129946	-1.1516	0.754169	-1.0288
17772517	ENSRNOT00000008987 // Cd302 // CD302 molecule // 3q21 // 295629 /// NM_001013916 // Cd3	Cd302	0.495513	-1.08521	0.0337177	-1.23759	0.297952	1.14041
17774921	ENSRNOT00000009000 // Cd44 // Cd44 molecule // 3q31 // 25406 /// NM_012924 // Cd44 // C	Cd44	3.82191e-07	2.47268	4.98795e-08	2.64052	0.567153	-1.06788
17697186	ENSRNOT00000009009 // Dnajc9 // DnaJ (Hsp40) homolog, subfamily C, member 9 // 15p16 //	Dnajc9	0.00143062	1.20314	6.33036e-05	1.28611	0.261686	-1.06896
17821870	ENSRNOT00000009020 // RGD1309138 // similar to hypothetical protein MGC9912 // 6q23 //	RGD1309138	0.29756	1.07655	0.0391402	-1.13866	0.00839115	1.22583
17822733	ENSRNOT00000009028 // Sptb // spectrin, beta, erythrocytic // 6q24 // 314251 /// NM_212	Sptb	0.00227524	-1.49605	7.62578e-05	-1.77527	0.209467	1.18664
17821876	ENSRNOT00000009040 // Gpr33 // G protein-coupled receptor 33 // 6q23 // 299007 /// NM_0	Gpr33	0.750538	1.03695	0.96564	1.00481	0.831731	1.03199
17780064	ENSRNOT00000009041 // Chrna4 // cholinergic receptor, nicotinic, alpha 4 // 3q43 // 255	Chrna4	0.00179706	-1.38764	1.11075e-05	-1.75953	0.0226482	1.26801
17814282	ENSRNOT00000009042 // Slc5a6 // solute carrier family 5 (sodium-dependent vitamin trans	Slc5a6	0.276332	1.10601	0.125754	1.13447	0.867621	-1.02574
17810090	ENSRNOT00000009044 // RGD1564804 // similar to chromosome 1 open reading frame 50 // 5q	RGD1564804	0.731214	1.03789	0.17851	1.11377	0.529237	-1.07311
17799456	ENSRNOT00000009083 // Kdm4c // lysine (K)-specific demethylase 4C // 5q31 // 298144 ///	Kdm4c	0.0214334	-1.10079	0.00471018	-1.12216	0.761625	1.01941
17766198	ENSRNOT00000009097 // Tgm6 // transglutaminase 6 // 3q36 // 296152	Tgm6	0.47422	-1.05001	0.77987	-1.01915	0.749359	-1.03028
17690491	ENSRNOT00000009101 // Msx1 // msh homeobox 1 // 14q21 // 81710 /// NM_031059 // Msx1 //	Msx1	0.477071	-1.11542	0.0719312	-1.25928	0.49504	1.12897
17679954	ENSRNOT00000009102 // Avpr1b // arginine vasopressin receptor 1B // 13q13 // 29462 ///	Avpr1b	0.533262	1.05822	0.979104	1.00256	0.625318	1.05551
17824258	ENSRNOT00000009120 // Setd3 // SET domain containing 3 // 6q32 // 299295 /// BC089108 /	Setd3	0.105011	-1.08027	0.0235378	-1.10667	0.735575	1.02444
17796938	ENSRNOT00000009136 // Vcpip1 // valosin containing protein (p97)/p47 complex interactin	Vcpip1	0.528271	1.05232	0.444959	-1.05534	0.195528	1.11056
17795854	ENSRNOT00000009151 // Dusp16 // dual specificity phosphatase 16 // 4q43 // 297682 /// N	Dusp16	0.0266998	1.12534	0.00713313	1.14882	0.808519	-1.02087
17810751	ENSRNOT00000009153 // Hpca // hippocalcin // 5q36 // 29177 /// NM_017122 // Hpca // hip	Hpca	0.0709852	-1.13015	0.00120741	-1.25885	0.156027	1.11388
17802663	ENSRNOT00000009173 // Arid1a // AT rich interactive domain 1A (SWI-like) // 5q36 // 297	Arid1a	0.795615	-1.01659	0.204158	-1.05966	0.510712	1.04237
17772296	ENSRNOT00000009181 // Arl5a // ADP-ribosylation factor-like 5A // 3q12 // 117050 /// NM	Arl5a	0.384712	1.05133	0.258202	1.05881	0.946293	-1.00711
17822464	ENSRNOT00000009183 // Pygl // phosphorylase, glycogen, liver // 6q24 // 64035 /// NM_02	Pygl	0.594659	1.07948	2.3385e-05	1.97253	0.000328268	-1.82729
17840480	ENSRNOT00000009187 // Slc38a4 // solute carrier family 38, member 4 // 7q35 // 170573 /	Slc38a4	0.0119279	1.96657	0.00101104	2.47219	0.49504	-1.25711
17684484	ENSRNOT00000009198 // Rnpep // arginyl aminopeptidase (aminopeptidase B) // 13q13 // 81	Rnpep	0.000751931	-1.22172	0.000731322	-1.20146	0.84362	-1.01686
17691431	ENSRNOT00000009204 // LOC689408 // similar to H2A histone family, member V isoform 1 //	LOC689408	0.282282	1.406	0.699118	-1.13335	0.172684	1.59349
17808428	ENSRNOT00000009204 // LOC689408 // similar to H2A histone family, member V isoform 1 //	LOC689408	0.922668	-1.02382	0.32541	-1.17077	0.541677	1.14353
17655700	ENSRNOT00000009211 // Itk // IL2-inducible T-cell kinase // 10q21 // 363577 /// NM_0011	Itk	0.611075	-1.04037	0.94019	-1.00601	0.735831	-1.03415
17811905	ENSRNOT00000009230 // Padi3 // peptidyl arginine deiminase, type III // 5q36 // 29520 /	Padi3	0.477609	-1.07366	0.420479	1.07376	0.158818	-1.15286
17788437	ENSRNOT00000009233 // Insig1 // insulin induced gene 1 // 4q11 // 64194 /// NM_022392 /	Insig1	0.526814	1.05761	0.00309451	1.26177	0.0397993	-1.19305
17802692	ENSRNOT00000009235 // Zdhhc18 // zinc finger, DHHC-type containing 18 // 5q36 // 362613	Zdhhc18	0.110109	1.11251	0.000314154	1.30801	0.0275547	-1.17573
17829770	ENSRNOT00000009240 // Tg // thyroglobulin // 7q33 // 24826 /// NM_030988 // Tg // thyro	Tg	0.301957	-1.06822	0.106453	-1.09527	0.796242	1.02532
17679961	ENSRNOT00000009241 // Ctse // cathepsin E // 13q13 // 25424 /// NM_012938 // Ctse // ca	Ctse	0.538357	1.04844	0.883356	1.01163	0.722079	1.03639
17807980	ENSRNOT00000009248 // Ambp // alpha-1-microglobulin/bikunin precursor // 5q24 // 25377	Ambp	0.667212	-1.03478	0.859476	-1.01343	0.850186	-1.02107
17790063	ENSRNOT00000009261 // Wasl // Wiskott-Aldrich syndrome-like // --- // 682507	Wasl	0.150632	-1.06524	0.271933	1.04642	0.0243509	-1.11469
17790193	ENSRNOT00000009278 // Opn1sw // opsin 1 (cone pigments), short-wave-sensitive // 4q22 /	Opn1sw	0.644639	1.07593	0.277358	1.14664	0.752686	-1.06571
17839942	ENSRNOT00000009325 // Mapk11 // mitogen-activated protein kinase 11 // 7q34 // 689314 /	Mapk11	0.976769	1.00311	0.954197	1.00511	0.99013	-1.002
17796002	ENSRNOT00000009328 // Eps8 // epidermal growth factor receptor pathway substrate 8 // 4	Eps8	1.95564e-06	1.60849	2.11506e-05	1.36438	0.009385	1.17892
17752130	ENSRNOT00000009370 // Lhx8 // LIM homeobox 8 // 2q45 // 365963 /// NM_001012219 // Lhx8	Lhx8	0.831469	1.02039	0.166694	1.09559	0.417662	-1.0737
17784371	ENSRNOT00000009392 // Cd8b // CD8b molecule // 4q33 // 24931 /// NM_031539 // Cd8b // C	Cd8b	0.443159	-1.13771	0.807484	-1.04283	0.695192	-1.09098
17800494	ENSRNOT00000009402 // Dhcr24 // 24-dehydrocholesterol reductase // 5q34 // 298298 /// N	Dhcr24	0.0465326	1.13332	0.122186	1.09424	0.702708	1.03572
17691990	ENSRNOT00000009421 // Bcl11a // B-cell CLL/lymphoma 11A (zinc finger protein) // 14q22	Bcl11a	0.00387649	-1.25409	3.74012e-05	-1.46347	0.0534118	1.16696
17645759	ENSRNOT00000009440 // Aff4 // AF4/FMR2 family, member 4 // 10q22 // 303132 /// NM_00110	Aff4	0.00370702	-1.0939	0.0164894	-1.06752	0.511587	-1.02471
17815320	ENSRNOT00000009473 // Slc26a3 // solute carrier family 26, member 3 // 6q16 // 114629 /	Slc26a3	4.58621e-07	-2.74824	3.17809e-08	-3.22579	0.143224	1.17376
17644029	ENSRNOT00000009521 // RGD1561796 // RGD1561796 // 10q12 // 360483	RGD1561796	0.707354	1.04663	0.332044	1.09536	0.762213	-1.04656
17822487	ENSRNOT00000009560 // Trim9 // tripartite motif-containing 9 // 6q24 // 155812 /// NM_1	Trim9	0.000410606	-1.25737	4.90251e-05	-1.30911	0.570267	1.04115
17785849	ENSRNOT00000009563 // Bhlhe40 // basic helix-loop-helix family, member e40 // 4q41 // 7	Bhlhe40	2.66266e-07	1.39671	2.0915e-10	2.00685	6.08137e-07	-1.43684
17814309	ENSRNOT00000009565 // Preb // prolactin regulatory element binding // --- // 58842 ///	Preb	0.0137977	1.14153	0.0198472	1.12233	0.846384	1.01711
17645265	ENSRNOT00000009573 // Havcr1 // hepatitis A virus cellular receptor 1 // 10q21 // 28693	Havcr1	0.422018	1.09145	0.3359	1.09666	0.981468	-1.00477
17852177	ENSRNOT00000009574 // Htr3b // 5-hydroxytryptamine (serotonin) receptor 3b // 8q23 // 5	Htr3b	0.971514	-1.00366	0.169619	1.09138	0.247574	-1.09537
17827676	ENSRNOT00000009578 // Nr2c1 // nuclear receptor subfamily 2, group C, member 1 // 7q13	Nr2c1	0.0473242	1.11051	0.0127721	1.13412	0.80429	-1.02126
17813789	ENSRNOT00000009581 // Slc3a1 // solute carrier family 3, member 1 // 6q12 // 29484 ///	Slc3a1	0.92167	1.01008	0.67412	-1.03169	0.683335	1.04209
17816328	ENSRNOT00000009610 // Frmd6 // FERM domain containing 6 // 6q24 // 257646 /// ENSRNOT00	Frmd6	0.676388	-1.0672	0.241079	1.15219	0.148521	-1.22962
17797485	ENSRNOT00000009611 // Ttpa // tocopherol (alpha) transfer protein // 5q21 // 25571 ///	Ttpa	0.170766	-1.162	0.985117	1.00253	0.21647	-1.16494
17839030	ENSRNOT00000009612 // Sstr3 // somatostatin receptor 3 // 7q34 // 171044 /// NM_133522	Sstr3	0.669621	1.06477	0.799299	-1.03506	0.542237	1.10209
17816843	ENSRNOT00000009621 // Churc1 // churchill domain containing 1 // 6q24 // 299154 /// NM_	Churc1	0.345345	-1.19901	0.479608	-1.13559	0.859203	-1.05584
17834586	ENSRNOT00000009625 // Ric8b // resistance to inhibitors of cholinesterase 8 homolog B (	Ric8b	0.951297	-1.00859	0.690389	1.04075	0.730512	-1.04969
17872990	ENSRNOT00000009635 // Efnb1 // ephrin B1 // Xq22.1 // 25186 /// NM_017089 // Efnb1 // e	Efnb1	0.0712823	1.23213	0.00157918	1.4613	0.194716	-1.186
17781681	ENSRNOT00000009662 // Met // met proto-oncogene // 4q21 // 24553 /// NM_031517 // Met /	Met	1.73564e-06	1.77846	9.96843e-08	1.99617	0.11671	-1.12241
17814688	ENSRNOT00000009665 // Laptm4a // lysosomal protein transmembrane 4 alpha // 6q14 // 298	Laptm4a	0.000963998	-1.16261	1.22819e-05	-1.26489	0.0514993	1.08797
17815931	ENSRNOT00000009666 // Psma6 // proteasome (prosome, macropain) subunit, alpha type 6 //	Psma6	0.0199559	1.20139	0.00124184	1.29995	0.41174	-1.08204
17871406	ENSRNOT00000009669 // Amot // angiomotin // Xq14 // 300289	Amot	0.000998987	-1.39059	1.52239e-05	-1.65581	0.0665674	1.19072
17829821	ENSRNOT00000009673 // Wisp1 // WNT1 inducible signaling pathway protein 1 // 7q33 // 65	Wisp1	0.460251	-1.22373	0.981842	1.00698	0.514913	-1.23227
17784112	ENSRNOT00000009675 // Prdm5 // PR domain containing 5 // 4q31 // 689788	Prdm5	0.537215	1.04439	0.0952266	1.10032	0.516003	-1.05355
17785473	ENSRNOT00000009696 // Fbln2 // fibulin 2 // 4q34 // 282583 /// ENSRNOT00000037256 // Fb	Fbln2	0.129606	-1.10553	0.103248	1.10432	0.0080859	-1.22085
17684505	ENSRNOT00000009712 // Shisa4 // shisa homolog 4 (Xenopus laevis) // 13q13 // 360848 ///	Shisa4	0.726931	1.02372	0.724527	1.0204	0.974919	1.00325
17805996	ENSRNOT00000009718 // Necab1 // N-terminal EF-hand calcium binding protein 1 // 5q13 //	Necab1	1.81769e-05	-1.33545	2.17065e-07	-1.52947	0.00813363	1.14529
17766679	ENSRNOT00000009743 // RGD1563120 // similar to RIKEN cDNA 2210009G21 // 3q36 // 499895	RGD1563120	0.0449433	-1.1776	0.000158067	-1.43073	0.0301228	1.21495
17808473	ENSRNOT00000009749 // Plin2 // perilipin 2 // 5q32 // 298199 /// NM_001007144 // Plin2	Plin2	3.0774e-08	2.39685	2.27394e-10	3.94993	6.86446e-06	-1.64797
17763453	ENSRNOT00000009762 // Ypel4 // yippee-like 4 (Drosophila) // 3q24 // 502643 /// ENSRNOT	Ypel4	0.020524	-1.3135	0.00145628	-1.46767	0.44652	1.11737
17786230	ENSRNOT00000009775 // Hrh1 // histamine receptor H 1 // 4q42 // 24448 /// NM_017018 //	Hrh1	2.43244e-06	2.19137	2.20709e-08	3.24939	0.00102526	-1.48281
17807217	ENSRNOT00000009777 // Baat // bile acid CoA: amino acid N-acyltransferase (glycine N-ch	Baat	0.717075	-1.03539	0.923424	1.00893	0.695192	-1.04464
17876177	ENSRNOT00000009794 // Pcsk1n // proprotein convertase subtilisin/kexin type 1 inhibitor	Pcsk1n	0.603726	-1.05494	0.445047	-1.06854	0.939264	1.01289
17872391	ENSRNOT00000009802 // Cnksr2 // connector enhancer of kinase suppressor of Ras 2 // Xq2	Cnksr2	0.000383484	-1.30017	0.00975718	-1.16247	0.0922082	-1.11846
17660414	ENSRNOT00000009815 // Atp5g1 // ATP synthase, H+ transporting, mitochondrial Fo complex	Atp5g1	0.606831	1.03478	0.095252	1.0913	0.455503	-1.05462
17774023	ENSRNOT00000009817 // Serping1 // serpin peptidase inhibitor, clade G, member 1 // 3q24	Serping1	0.761754	-1.04223	0.000326567	-1.53307	0.00260805	1.47095
17829957	ENSRNOT00000009823 // Zfp41 // zinc finger protein 41 // 7q34 // 315081	Zfp41	0.0757534	-1.10853	0.0159459	-1.14251	0.728542	1.03065
17769429	ENSRNOT00000009826 // Edn3 // endothelin 3 // 3q43 // 366270 /// NM_001077650 // Edn3 /	Edn3	0.0132123	-1.24715	0.000317537	-1.41877	0.189182	1.13761
17877843	ENSRNOT00000009870 // Maged1 // melanoma antigen, family D, 1 // Xq31 // 84469 /// NM_0	Maged1	0.0390411	-1.05708	0.020311	-1.06057	0.950382	1.0033
17796710	ENSRNOT00000009874 // Trpa1 // transient receptor potential cation channel, subfamily A	Trpa1	0.577088	-1.06506	0.694083	-1.04165	0.898282	-1.02248
17818295	ENSRNOT00000009896 // Cyp46a1 // cytochrome P450, family 46, subfamily a, polypeptide 1	Cyp46a1	0.0023881	-1.25636	0.000341554	-1.31324	0.641705	1.04527
17738016	ENSRNOT00000009898 // Bbs12 // Bardet-Biedl syndrome 12 // 2q25 // 365770	Bbs12	1.53338e-05	1.47087	7.15249e-08	1.88445	0.00093739	-1.28118
17797653	ENSRNOT00000009899 // Epha7 // Eph receptor A7 // 5q21 // 171287 /// NM_134331 // Epha7	Epha7	0.226097	-1.16747	0.0271238	-1.29437	0.524967	1.1087
17769440	ENSRNOT00000009906 // Phactr3 // phosphatase and actin regulator 3 // 3q43 // 362284	Phactr3	6.19077e-05	-1.63688	2.08803e-06	-1.92015	0.104313	1.17305
17796738	ENSRNOT00000009908 // Msc // musculin // 5q11 // 312897 /// NM_001191754 // Msc // musc	Msc	0.871996	-1.02371	0.0874872	-1.17756	0.239134	1.15029
17811923	ENSRNOT00000009921 // Padi1 // peptidyl arginine deiminase, type I // 5q36 // 54282 ///	Padi1	0.835824	1.02304	0.672558	1.03718	0.928849	-1.01381
17834095	ENSRNOT00000009931 // Slc1a6 // solute carrier family 1 (high affinity aspartate/glutam	Slc1a6	0.000578094	-1.35044	2.36858e-05	-1.49747	0.217449	1.10887
17762620	ENSRNOT00000009969 // Kbtbd10 // kelch repeat and BTB (POZ) domain containing 10 // 3q2	Kbtbd10	0.450423	-1.07257	0.2484	-1.09618	0.882908	1.02201
17843512	ENSRNOT00000009975 // Usp2 // ubiquitin specific peptidase 2 // 8q22 // 115771 /// NM_0	Usp2	0.304058	-1.1249	0.00247149	-1.39815	0.0687227	1.24291
17781286	ENSRNOT00000009985 // Cyp51 // cytochrome P450, family 51 // 4q13 // 25427 /// NM_01294	Cyp51	0.545331	1.05217	0.64142	1.0365	0.910662	1.01512
17798808	ENSRNOT00000009987 // Lppr1 // lipid phosphate phosphatase-related protein type 1 // 5q	Lppr1	1.33084e-05	-1.32412	5.73487e-06	-1.31293	0.910995	-1.00852
17772976	ENSRNOT00000009988 // RGD1560831 // similar to 40S ribosomal protein S3 // 3q21 // 4998	RGD1560831	0.996297	1.00107	0.648	1.07349	0.758401	-1.07235
17841802	ENSRNOT00000009993 // Casp1 // caspase 1 // 8q11 // 25166 /// NM_012762 // Casp1 // cas	Casp1	0.0339177	1.34224	0.0596686	1.27308	0.812992	1.05433
17845817	ENSRNOT00000010012 // Rab27a // RAB27A, member RAS oncogene family // 8q24 // 50645 ///	Rab27a	0.000446211	-1.74469	6.20309e-06	-2.3275	0.0447262	1.33405
17842466	ENSRNOT00000010030 // Qtrt1 // queuine tRNA-ribosyltransferase 1 // 8q13 // 64016 /// N	Qtrt1	0.0367214	1.25772	0.000203888	1.59449	0.0481311	-1.26777
17769076	ENSRNOT00000010054 // Arfgef2 // ADP-ribosylation factor guanine nucleotide-exchange fa	Arfgef2	0.887065	1.01	0.758623	1.01675	0.944839	-1.00668
17797628	ENSRNOT00000010073 // Ndufaf4 // NADH dehydrogenase (ubiquinone) 1 alpha subcomplex, as	Ndufaf4	0.0155392	1.14985	9.03048e-07	1.5755	0.000125384	-1.37017
17789627	ENSRNOT00000010079 // Asns // asparagine synthetase // 4q13-q21 // 25612 /// NM_013079	Asns	0.0338638	1.17614	0.000104111	1.42235	0.0242232	-1.20934
17845831	ENSRNOT00000010090 // Rsl24d1 // ribosomal L24 domain containing 1 // 8q24 // 363099 //	Rsl24d1	0.0576859	1.10759	5.70085e-06	1.42132	0.000506018	-1.28325
17787517	ENSRNOT00000010098 // Clec2d // C-type lectin domain family 2, member D // 4q42 // 1139	Clec2d	0.881995	-1.03924	0.435479	1.1507	0.432927	-1.19585
17836556	ENSRNOT00000010106 // Inhbe // inhibin beta E // 7q22 // 83711 /// NM_031815 // Inhbe /	Inhbe	0.989916	1.00064	0.121666	-1.05384	0.201148	1.05452
17783226	ENSRNOT00000010111 // Krba1 // KRAB-A domain containing 1 // 4q24 // 362358	Krba1	0.39518	-1.08815	0.876966	-1.01658	0.581202	-1.07041
17774671	ENSRNOT00000010142 // Cry2 // cryptochrome 2 (photolyase-like) // 3q24 // 170917 /// NM	Cry2	0.0173805	-1.22726	0.000307293	-1.40837	0.144574	1.14757
17682108	ENSRNOT00000010146 // Kcnj10 // potassium inwardly-rectifying channel, subfamily J, mem	Kcnj10	0.136499	-1.14353	1.68189e-09	-4.66359	8.25865e-08	4.07826
17791758	ENSRNOT00000010151 // Il23r // interleukin 23 receptor // 4q31 // 689932 /// ENSRNOT000	Il23r	0.907631	1.0095	0.00835989	1.15583	0.0301957	-1.14495
17796026	ENSRNOT00000010158 // Slc15a5 // solute carrier family 15, member 5 // 4q44 // 502918 /	Slc15a5	0.731029	1.03422	0.432738	1.06163	0.840054	-1.0265
17797880	ENSRNOT00000010172 // Gabrr1 // gamma-aminobutyric acid (GABA) receptor, rho 1 // 5q21	Gabrr1	0.525965	-1.08838	0.689038	1.05139	0.337397	-1.1443
17785641	ENSRNOT00000010185 // Arl6ip5 // ADP-ribosylation-like factor 6 interacting protein 5 /	Arl6ip5	0.288314	1.04984	0.236745	1.0501	0.997936	-1.00025
17809376	ENSRNOT00000010201 // Foxd2 // forkhead box D2 // 5q36 // 313504	Foxd2	0.928767	1.02393	0.774188	1.05922	0.918631	-1.03447
17826674	ENSRNOT00000010203 // Vom2r53 // vomeronasal 2 receptor, 53 // 7q11 // 286915 /// NM_17	Vom2r53	0.575275	-1.06663	0.66489	-1.0464	0.916062	-1.01934
17835045	ENSRNOT00000010207 // Slc17a8 // solute carrier family 17 (sodium-dependent inorganic p	Slc17a8	0.438807	-1.06726	0.372454	-1.06841	0.994812	1.00108
17762631	ENSRNOT00000010216 // Ppig // peptidylprolyl isomerase G // 3q21 // 83624 /// NM_031793	Ppig	0.659307	1.03852	0.166324	1.09627	0.568412	-1.05561
17833117	ENSRNOT00000010217 // Rdh5 // retinol dehydrogenase 5 // 7q11 // 366791	Rdh5	1.16497e-08	10.8761	2.28219e-10	26.5406	6.29121e-05	-2.44028
17761738	ENSRNOT00000010218 // Ptgs1 // prostaglandin-endoperoxide synthase 1 // 3p11 // 24693 /	Ptgs1	0.020895	1.29797	1.03586e-05	1.96751	0.00215844	-1.51584
17809053	ENSRNOT00000010229 // Ttc4 // tetratricopeptide repeat domain 4 // 5q34 // 362556 /// N	Ttc4	0.584742	1.02834	0.251305	1.04888	0.772565	-1.01997
17784395	ENSRNOT00000010253 // Chmp3 // charged multivesicular body protein 3 // 4q33 // 282834	Chmp3	0.35948	1.07099	0.541213	1.04423	0.824952	1.02563
17805540	ENSRNOT00000010254 // Oprk1 // opioid receptor, kappa 1 // 5q12 // 29335 /// NM_017167	Oprk1	0.0415825	-1.43545	0.0398348	-1.40352	0.94861	-1.02274
17697630	ENSRNOT00000010260 // Acox2 // acyl-CoA oxidase 2, branched chain // 15p14 // 252898 //	Acox2	0.239538	-1.13009	0.0724811	-1.18276	0.771228	1.0466
17691774	ENSRNOT00000010264 // Vps54 // vacuolar protein sorting 54 homolog (S. cerevisiae) // 1	Vps54	0.395194	1.03335	0.869174	1.00681	0.589563	1.02635
17806272	ENSRNOT00000010271 // Pnrc1 // proline-rich nuclear receptor coactivator 1 // 5q21 // 2	Pnrc1	0.328462	-1.04173	0.486318	-1.02782	0.83844	-1.01353
17840528	ENSRNOT00000010295 // Rapgef3 // Rap guanine nucleotide exchange factor (GEF) 3 // 7q36	Rapgef3	0.554611	-1.05634	0.0105558	-1.22061	0.106214	1.15551
17853967	ENSRNOT00000010330 // Unc13c // unc-13 homolog C (C. elegans) // 8q24 // 286931 /// NM_	Unc13c	0.00397594	-1.27928	0.000875746	-1.32514	0.776708	1.03585
17695172	ENSRNOT00000010346 // Afap1 // actin filament associated protein 1 // 14q21 // 140935	Afap1	0.926338	-1.00812	0.0803809	1.10181	0.112845	-1.11076
17837485	ENSRNOT00000010361 // Fbxo32 // F-box protein 32 // 7q33 // 171043 /// NM_133521 // Fbx	Fbxo32	0.000528636	-1.36603	2.61192e-07	-2.00981	0.000225769	1.47128
17808498	ENSRNOT00000010383 // Rps6 // ribosomal protein S6 // 5q22-q23 // 29304 /// NM_017160 /	Rps6	0.0189407	1.28692	6.80012e-06	1.96578	0.00136234	-1.5275
17817981	ENSRNOT00000010385 // Golga5 // golgin A5 // 6q32 // 299258 /// NM_001033065 // Golga5	Golga5	0.316439	-1.05342	0.0157179	-1.11982	0.289777	1.06303
17801592	ENSRNOT00000010395 // Lepre1 // leucine proline-enriched proteoglycan (leprecan) 1 // 5	Lepre1	0.000325559	1.54494	8.28527e-06	1.84127	0.104502	-1.19181
17692307	ENSRNOT00000010400 // Rpl41 // ribosomal protein L41 // 7q11 // 124440	Rpl41	0.348229	1.08769	0.100926	1.1361	0.728671	-1.04451
17801038	ENSRNOT00000010410 // Stil // Scl/Tal1 interrupting locus // 5q36 // 313506	Stil	0.00060357	1.50849	0.000718123	1.4427	0.777089	1.0456
17657487	ENSRNOT00000010415 // Alox15b // arachidonate 15-lipoxygenase, type B // 10q24 // 26660	Alox15b	0.434904	-1.06315	0.0146599	-1.1808	0.195469	1.11067
17781300	ENSRNOT00000010425 // Mterf // mitochondrial transcription termination factor // 4q13 /	Mterf	0.174236	-1.12445	0.900341	-1.01268	0.294098	-1.11038
17781913	ENSRNOT00000010429 // Arf5 // ADP-ribosylation factor 5 // 4q22 // 79117 /// NM_024149	Arf5	0.911009	-1.01841	0.19892	1.14604	0.235623	-1.16714
17695893	ENSRNOT00000010439 // Cabp7 // calcium binding protein 7 // 14q21 // 360970 /// NM_0010	Cabp7	0.000571612	-1.33249	0.00225003	-1.24318	0.424985	-1.07184
17697887	ENSRNOT00000010449 // Styx // serine/threonine/tyrosine interacting protein // 15p14 //	Styx	0.891662	1.03065	0.702874	1.06586	0.905508	-1.03416
17799332	ENSRNOT00000010454 // Orm1 // orosomucoid 1 // 5q24 // 24614 /// NM_053288 // Orm1 // o	Orm1	0.830375	1.02167	0.212337	1.09142	0.491393	-1.06827
17663341	ENSRNOT00000010466 // Unc13d // unc-13 homolog D (C. elegans) // 10q32.3 // 192177 ///	Unc13d	0.912517	-1.01224	0.975699	-1.0029	0.951463	-1.00931
17764914	ENSRNOT00000010471 // Pak6 // p21 protein (Cdc42/Rac)-activated kinase 6 // 3q35 // 296	Pak6	0.00765969	-1.2109	0.792586	1.02026	0.00733337	-1.23543
17831126	ENSRNOT00000010491 // Sept3 // septin 3 // 7q34 // 56003 /// NM_019375 // Sept3 // sept	2003-09-01	6.28524e-05	-1.22655	2.65604e-06	-1.30127	0.152468	1.06092
17871177	ENSRNOT00000010536 // Pqbp1 // polyglutamine binding protein 1 // Xq13 // 302557 /// NM	Pqbp1	0.0199988	1.08649	0.000254472	1.15686	0.105895	-1.06477
17837073	ENSRNOT00000010539 // Abra // actin-binding Rho activating protein // 7q31 // 286965 //	Abra	0.0285479	1.14364	0.875088	-1.01112	0.0304759	1.15636
17826639	ENSRNOT00000010549 // Theg // testicular haploid expressed gene // 7q11 // 299599 /// E	Theg	0.0489063	-1.13819	0.0258739	-1.14755	0.949638	1.00822
17682112	ENSRNOT00000010551 // Pigm // phosphatidylinositol glycan anchor biosynthesis, class M	Pigm	9.42666e-06	1.35904	5.70694e-07	1.45047	0.188719	-1.06728
17794326	ENSRNOT00000010556 // Adipor2 // adiponectin receptor 2 // 4q42 // 312670 /// NM_001037	Adipor2	0.610602	1.03238	0.799084	-1.01523	0.49195	1.0481
17787871	ENSRNOT00000010579 // Mgst1 // microsomal glutathione S-transferase 1 // 4q44 // 171341	Mgst1	4.41749e-07	-1.4513	8.96694e-11	-2.56673	8.25865e-08	1.76857
17797247	ENSRNOT00000010591 // Tp53inp1 // tumor protein p53 inducible nuclear protein 1 // 5q13	Tp53inp1	0.895045	1.00965	0.000230983	-1.2396	0.000740662	1.25156
17827188	ENSRNOT00000010601 // Ckap4 // cytoskeleton-associated protein 4 // 7q13 // 362859 ///	Ckap4	7.58696e-06	1.55356	1.79919e-06	1.57816	0.883693	-1.01583
17800950	ENSRNOT00000010628 // Bend5 // BEN domain containing 5 // 5q35 // 362564 /// NM_0011086	Bend5	0.00193364	-1.587	0.00343785	-1.4792	0.723879	-1.07288
17838302	ENSRNOT00000010637 // Naprt1 // nicotinate phosphoribosyltransferase domain containing	Naprt1	2.01734e-05	-1.9495	1.49426e-07	-2.82524	0.00303694	1.44921
17777661	ENSRNOT00000010638 // Jag1 // jagged 1 // 3q36 // 29146 /// NM_019147 // Jag1 // jagged	Jag1	0.00231669	1.6205	1.04603e-05	2.39055	0.0156334	-1.4752
17800802	ENSRNOT00000010645 // Rab3b // RAB3B, member RAS oncogene family // 5q35 // 81755 /// N	Rab3b	0.0452916	-1.2539	0.00105358	-1.47672	0.202574	1.17771
17790133	ENSRNOT00000010658 // Pax4 // paired box 4 // 4q22 // 83630 /// NM_031799 // Pax4 // pa	Pax4	0.912302	-1.02018	0.24699	-1.14768	0.458629	1.12498
17832495	ENSRNOT00000010660 // Krt7 // keratin 7 // 7q36 // 300242 /// ENSRNOT00000010660 // Krt	Krt7	0.708603	-1.04915	0.720128	-1.04053	0.966832	-1.00828
17787596	ENSRNOT00000010669 // Klre1 // killer cell lectin-like receptor, family E, member 1 //	Klre1	0.15571	1.11794	0.201072	1.09756	0.893788	1.01856
17818007	ENSRNOT00000010672 // RGD1566396 // similar to RIKEN cDNA D230037D09 gene // --- // 100	RGD1566396	0.775623	-1.03144	0.496927	-1.05862	0.854024	1.02636
17697504	ENSRNOT00000010675 // Thoc7 // THO complex 7 homolog (Drosophila) // 15p16 // 305714	Thoc7	0.255605	-1.15017	0.234919	-1.14225	0.976361	-1.00694
17818867	ENSRNOT00000010676 // LOC100363014 // REST corepressor 1-like // --- // 100363014	LOC100363014	0.291149	1.08308	0.000514221	1.3153	0.0162088	-1.2144
17777877	ENSRNOT00000010678 // Rbbp9 // retinoblastoma binding protein 9 // 3q41 // 29459 /// NM	Rbbp9	0.00438635	-1.27983	0.000267498	-1.39571	0.377729	1.09054
17797006	ENSRNOT00000010682 // Rgs20 // regulator of G-protein signaling 20 // 5q12 // 362477 //	Rgs20	0.152431	1.09087	0.307846	-1.0604	0.0283199	1.15675
17775950	ENSRNOT00000010701 // Ehd4 // EH-domain containing 4 // 3q35 // 192204 /// NM_139324 //	Ehd4	0.354074	1.14281	0.00254835	1.51079	0.0590201	-1.322
17793546	ENSRNOT00000010717 // Frmd4b // FERM domain containing 4B // 4q34 // 252858 /// ENSRNOT	Frmd4b	9.05311e-05	-1.20881	1.10342e-06	-1.32814	0.0190117	1.09872
17645832	ENSRNOT00000010729 // Il5 // interleukin 5 // 10q22 // 24497 /// NM_021834 // Il5 // in	Il5	0.509329	-1.08837	0.00039129	1.56594	0.00047189	-1.70432
17851409	ENSRNOT00000010743 // RGD1309108 // similar to hypothetical protein FLJ23554 // 8q22 //	RGD1309108	0.0060754	-1.1956	0.00112246	-1.23492	0.725136	1.03289
17696202	ENSRNOT00000010744 // Wap // whey acidic protein // 14q21 // 114596 /// NM_053751 // Wa	Wap	0.810733	1.01745	0.657082	-1.0258	0.554795	1.0437
17786516	ENSRNOT00000010746 // Cacna2d4 // calcium channel, voltage-dependent, alpha 2/delta sub	Cacna2d4	0.864897	-1.01859	0.176558	-1.1031	0.405134	1.08297
17650038	ENSRNOT00000010755 // Bzrap1 // benzodiazapine receptor associated protein 1 // 10q26 /	Bzrap1	0.00356418	-1.29919	1.70626e-05	-1.60994	0.0205484	1.23919
17846607	ENSRNOT00000010765 // Plscr4 // phospholipid scramblase 4 // 8q31 // 300900 /// NM_0010	Plscr4	0.352566	-1.12881	0.000249264	-1.66071	0.00630581	1.4712
17804135	ENSRNOT00000010779 // Nppb // natriuretic peptide B // 5q36 // 25105 /// NM_031545 // N	Nppb	0.899193	1.02796	0.000936647	1.70514	0.00458555	-1.65876
17790021	ENSRNOT00000010788 // Slc13a1 // solute carrier family 13 (sodium/sulfate symporters),	Slc13a1	0.755188	-1.03928	0.720126	-1.03795	0.994997	-1.00129
17782592	ENSRNOT00000010796 // Tbxas1 // thromboxane A synthase 1, platelet // 4q21-q22 // 24886	Tbxas1	1.18014e-08	6.23748	5.64607e-10	9.72925	0.00151486	-1.5598
17652032	ENSRNOT00000010816 // Kcnh6 // potassium voltage-gated channel, subfamily H (eag-relate	Kcnh6	0.158269	-1.1517	0.247261	-1.11429	0.842231	-1.03358
17663375	ENSRNOT00000010826 // Wbp2 // WW domain binding protein 2 // 10q32.3 // 192645 /// NM_1	Wbp2	0.155617	-1.12158	0.0299517	-1.1764	0.676251	1.04887
17844608	ENSRNOT00000010831 // Cyp11a1 // cytochrome P450, family 11, subfamily a, polypeptide 1	Cyp11a1	0.778505	-1.02932	0.585934	-1.04533	0.914891	1.01555
17767437	ENSRNOT00000010851 // Tpx2 // TPX2, microtubule-associated, homolog (Xenopus laevis) //	Tpx2	0.000391886	1.72103	6.58581e-05	1.84472	0.705194	-1.07187
17691449	ENSRNOT00000010866 // Ramp3 // receptor (G protein-coupled) activity modifying protein	Ramp3	0.972931	-1.00545	0.00511668	1.34675	0.0126319	-1.3541
17803786	ENSRNOT00000010884 // Atp13a2 // ATPase type 13A2 // 5q36 // 362645 /// NM_001173432 //	Atp13a2	0.00585027	-1.18582	0.000169371	-1.29056	0.202707	1.08833
17779559	ENSRNOT00000010891 // Ptgis // prostaglandin I2 (prostacyclin) synthase // 3q42 // 2552	Ptgis	0.879637	1.02641	0.209596	1.15354	0.442465	-1.12385
17785492	ENSRNOT00000010895 // Tmem43 // transmembrane protein 43 // 4q34 // 362401 /// NM_00100	Tmem43	0.00026871	1.19689	0.0114819	1.10024	0.0512915	1.08785
17871354	ENSRNOT00000010899 // LOC300303 // similar to Nucleophosmin (NPM) (Nucleolar phosphopro	LOC300303	0.55504	1.12762	0.256632	1.21023	0.804337	-1.07326
17827523	ENSRNOT00000010914 // Ikbip // IKBKB interacting protein // 7q13 // 314730 /// NM_00100	Ikbip	0.66155	1.04278	0.451643	-1.0609	0.275343	1.10628
17823056	ENSRNOT00000010926 // Dpf3 // D4, zinc and double PHD fingers, family 3 // 6q24 // 2991	Dpf3	0.370956	-1.07472	0.962481	1.00437	0.409173	-1.07942
17822784	ENSRNOT00000010954 // Max-ps1 // Max protein, pseudogene 1 // 3q12 // 362131 /// ENSRNO	Max-ps1	0.765588	-1.03468	0.00609361	1.27024	0.0075125	-1.31429
17852568	ENSRNOT00000010956 // Cul5 // cullin 5 // 8q24 // 64624 /// NM_022683 // Cul5 // cullin	Cul5	0.209013	-1.07602	0.672528	-1.02573	0.517447	-1.04904
17776000	ENSRNOT00000010959 // Pla2g4f // phospholipase A2, group IVF // 3q35 // 691907	Pla2g4f	0.659279	1.03341	0.226917	1.07298	0.669737	-1.03829
17645837	ENSRNOT00000010968 // Irf1 // interferon regulatory factor 1 // 10q22 // 24508 /// NM_0	Irf1	0.0028396	1.29701	0.289834	-1.08379	0.000891858	1.40568
17872452	ENSRNOT00000010970 // Phex // phosphate regulating endopeptidase homolog, X-linked // X	Phex	0.772888	-1.05143	0.232446	1.16335	0.184766	-1.22319
17837809	ENSRNOT00000010980 // St3gal1 // ST3 beta-galactoside alpha-2,3-sialyltransferase 1 //	St3gal1	0.00274476	1.53346	7.92178e-06	2.26721	0.00870182	-1.47849
17846965	ENSRNOT00000010992 // Ky // kyphoscoliosis peptidase // 8q32 // 315962 /// NM_001108180	Ky	0.998776	-1.00032	0.311737	-1.13175	0.44074	1.13139
17796805	ENSRNOT00000011026 // Ncoa2 // nuclear receptor coactivator 2 // 5q11 // 83724 /// NM_0	Ncoa2	0.318395	-1.07231	0.000816882	-1.26701	0.0232338	1.18158
17650540	ENSRNOT00000011027 // Hoxb3 // homeo box B3 // 10q31 // 303488 /// NM_001107042 // Hoxb	Hoxb3	0.0559174	-1.132	0.00305348	-1.2136	0.377584	1.07209
17783381	ENSRNOT00000011032 // Repin1 // replication initiator 1 // 4q24 // 445541 /// NM_001005	Repin1	0.516959	-1.05517	3.22977e-05	-1.47812	0.00053129	1.40083
17783384	ENSRNOT00000011041 // Zfp775 // zinc finger protein 775 // 4q24 // 312309	Zfp775	0.148106	-1.1618	0.603568	-1.05662	0.465597	-1.09954
17821329	ENSRNOT00000011048 // Allc // allantoicase // 6q16 // 246758	Allc	0.436172	-1.09331	0.524925	-1.06908	0.905465	-1.02266
17676488	ENSRNOT00000011065 // Vamp7 // vesicle-associated membrane protein 7 // 12q11 // 85491	Vamp7	0.682354	-1.02086	0.00918706	-1.10956	0.0655822	1.08689
17839047	ENSRNOT00000011079 // Mfng // MFNG O-fucosylpeptide 3-beta-N-acetylglucosaminyltransfer	Mfng	0.000300914	-1.541	0.000393954	-1.45913	0.696987	-1.05611
17806292	ENSRNOT00000011085 // Orc3 // origin recognition complex, subunit 3 // 5q21 // 313138 /	Orc3	0.16657	-1.11281	0.038559	-1.15837	0.723869	1.04094
17728757	ENSRNOT00000011150 // Ccdc130 // coiled-coil domain containing 130 // 19q11 // 304656 /	Ccdc130	0.0204561	1.18072	0.000684153	1.29471	0.26063	-1.09655
17784731	ENSRNOT00000011173 // Pcgf1 // polycomb group ring finger 1 // 4q34 // 312480 /// NM_00	Pcgf1	0.688437	-1.04597	0.46857	1.06808	0.303466	-1.11718
17657523	ENSRNOT00000011185 // Cntrob // centrobin, centrosomal BRCA2 interacting protein // 10q	Cntrob	0.115994	1.17132	0.0169975	1.25467	0.617738	-1.07116
17837998	ENSRNOT00000011219 // Ptk2 // PTK2 protein tyrosine kinase 2 // 7q34 // 25614 /// NM_01	Ptk2	2.46206e-05	1.34546	8.68134e-06	1.34487	0.996206	1.00044
17816867	ENSRNOT00000011220 // Fut8 // fucosyltransferase 8 (alpha (1,6) fucosyltransferase) //	Fut8	0.125684	-1.09017	0.00185484	-1.19641	0.136161	1.09745
17850971	ENSRNOT00000011226 // Chek1 // checkpoint kinase 1 // 8q21 // 140583 /// NM_080400 // C	Chek1	0.000241644	1.50382	4.35995e-06	1.80931	0.0556068	-1.20314
17851655	ENSRNOT00000011250 // Cbl // Cas-Br-M (murine) ecotropic retroviral transforming sequen	Cbl	0.0488247	1.13304	0.0013015	1.23708	0.22744	-1.09183
17767457	ENSRNOT00000011255 // Mylk2 // myosin light chain kinase 2 // 3q41 // 117558 /// NM_057	Mylk2	0.845417	-1.02192	0.929727	-1.00873	0.933002	-1.01307
17854675	ENSRNOT00000011263 // RGD1309079 // similar to Ab2-095 // 8q31 // 315891 /// NM_0011344	RGD1309079	0.96412	1.00407	0.487912	1.04334	0.656907	-1.03911
17786257	ENSRNOT00000011292 // Syn2 // synapsin II // 4q42 // 29179 /// NM_001034020 // Syn2 //	Syn2	0.00015713	-1.27598	5.12217e-06	-1.38899	0.124195	1.08857
17794626	ENSRNOT00000011298 // Slc2a3 // solute carrier family 2 (facilitated glucose transporte	Slc2a3	0.00197127	-1.27045	0.858932	1.01427	0.0025101	-1.28859
17769502	ENSRNOT00000011306 // Ss18l1 // synovial sarcoma translocation gene on chromosome 18-li	Ss18l1	0.138419	-1.13525	0.306487	-1.08653	0.728935	-1.04485
17805576	ENSRNOT00000011312 // Lypla1 // lysophospholipase I // 5q12 // 25514 /// NM_013006 // L	Lypla1	0.0319531	1.14954	0.0208418	1.15157	0.990472	-1.00177
17791215	ENSRNOT00000011327 // Tmem176b // transmembrane protein 176B // 4q24 // 171411 /// NM_1	Tmem176b	0.41615	-1.06057	0.000124263	-1.35033	0.00254748	1.27321
17691476	ENSRNOT00000011338 // Igfbp1 // insulin-like growth factor binding protein 1 // 14q21 /	Igfbp1	0.935768	-1.00742	0.911917	-1.00824	0.995002	1.00082
17782095	ENSRNOT00000011356 // Smo // smoothened, frizzled family receptor // 4q22 // 25273 ///	Smo	0.0941902	1.12194	0.174297	1.09102	0.798706	1.02834
17762677	ENSRNOT00000011380 // RGD1565257 // similar to zinc finger protein 650 // 3q21 // 31111	RGD1565257	0.0488037	-1.10121	0.00223255	-1.16485	0.335149	1.05779
17807188	ENSRNOT00000011401 // Tex10 // testis expressed 10 // 5q22 // 298065 /// NM_001106653 /	Tex10	0.277115	1.0795	0.00177605	1.2429	0.0572039	-1.15136
17800530	ENSRNOT00000011408 // Ssbp3 // single stranded DNA binding protein 3 // 5q34 // 84354 /	Ssbp3	0.0729556	-1.06231	0.611715	1.01792	0.035333	-1.08135
17696537	ENSRNOT00000011429 // Mdh1 // malate dehydrogenase 1, NAD (soluble) // 14q22 // 24551 /	Mdh1	0.439292	-1.04264	0.160726	-1.06633	0.767185	1.02273
17764207	ENSRNOT00000011459 // Syt13 // synaptotagmin XIII // 3q24 // 80977 /// NM_030839 // Syt	Syt13	0.00261435	-1.3139	0.182146	-1.10873	0.0610431	-1.18505
17650088	ENSRNOT00000011500 // Mks1 // Meckel syndrome, type 1 // 10q26 // 287612 /// NM_0010349	Mks1	0.546178	1.03281	0.543078	1.02928	0.970524	1.00343
17650883	ENSRNOT00000011509 // Csf3 // colony stimulating factor 3 (granulocyte) // 10q31 // 256	Csf3	0.906505	1.00648	0.531282	-1.02441	0.54249	1.03105
17753328	ENSRNOT00000011516 // Itpr3 // inositol 1,4,5-trisphosphate receptor, type 3 // 20p12 /	Itpr3	0.0627444	-1.25971	0.0191007	1.31746	0.0012016	-1.65962
17784761	ENSRNOT00000011521 // Gcs1 // glucosidase 1 // 4q34 // 78947 /// NM_031749 // Gcs1 // g	Gcs1	0.0111413	1.23656	5.03699e-05	1.50405	0.0283551	-1.21632
17705179	ENSRNOT00000011571 // Dct // dopachrome tautomerase (dopachrome delta-isomerase, tyrosi	Dct	0.00162042	-1.534	0.00014109	-1.71248	0.472697	1.11636
17807129	ENSRNOT00000011573 // Gabbr2 // gamma-aminobutyric acid (GABA) B receptor 2 // 5q22 //	Gabbr2	0.0159864	-1.18528	0.00100669	-1.27091	0.414272	1.07225
17806222	ENSRNOT00000011576 // Manea // mannosidase, endo-alpha // 5q21 // 140808 /// NM_080785	Manea	0.223935	-1.10936	0.17468	1.11102	0.0232206	-1.23252
17810120	ENSRNOT00000011586 // RGD1306880 // similar to hypothetical protein MGC47816 // 5q36 //	RGD1306880	0.0234325	-1.16984	0.00501981	-1.20881	0.753481	1.03332
17842928	ENSRNOT00000011589 // Arhgap32 // Rho GTPase activating protein 32 // 8q21 // 315530 //	Arhgap32	0.871826	-1.01211	0.651143	1.02542	0.608712	-1.03784
17817527	ENSRNOT00000011599 // Flvcr2 // feline leukemia virus subgroup C cellular receptor fami	Flvcr2	0.526389	-1.06901	0.208472	-1.11599	0.764258	1.04396
17840592	ENSRNOT00000011601 // Vdr // vitamin D (1,25- dihydroxyvitamin D3) receptor // 7q36 //	Vdr	0.914704	-1.01352	0.241974	-1.10121	0.449445	1.08652
17800024	ENSRNOT00000011631 // Atg4c // autophagy related 4C, cysteine peptidase // 5q33 // 3133	Atg4c	0.356633	-1.08228	0.777048	1.02541	0.26328	-1.10979
17698076	ENSRNOT00000011632 // Olr1621 // olfactory receptor 1621 // 15p14 // 290020	Olr1621	0.941778	1.00998	0.907794	-1.01271	0.889194	1.02282
17815343	ENSRNOT00000011718 // RGD1563296 // similar to component of oligomeric golgi complex 5	RGD1563296	0.780428	-1.0346	0.867977	1.01819	0.705092	-1.05342
17847005	ENSRNOT00000011764 // Ryk // receptor-like tyrosine kinase // 8q32 // 140585 /// NM_080	Ryk	0.00379106	1.12865	3.32376e-05	1.22841	0.0466563	-1.08839
17818030	ENSRNOT00000011775 // Unc79 // unc-79 homolog (C. elegans) // 6q32 // 314401	Unc79	0.0244394	-1.15118	0.000233611	-1.29631	0.080974	1.12608
17815962	ENSRNOT00000011802 // Pax9 // paired box 9 // 6q23 // 362741 /// NM_001039539 // Pax9 /	Pax9	0.397869	1.17551	0.757411	1.06174	0.690472	1.10716
17853081	ENSRNOT00000011820 // Tbc1d21 // TBC1 domain family, member 21 // 8q24 // 363072 /// NM	Tbc1d21	0.190016	1.06467	0.248413	1.05249	0.889454	1.01157
17789537	ENSRNOT00000011823 // Pon1 // paraoxonase 1 // 4q13 // 84024 /// NM_032077 // Pon1 // p	Pon1	0.673633	-1.04497	0.61949	-1.04534	0.998511	1.00035
17814184	ENSRNOT00000011832 // RGD1304963 // similar to hypothetical protein MGC38716 // 6q13 //	RGD1304963	0.0107972	1.41593	0.0851652	-1.23397	0.000944646	1.74721
17789716	ENSRNOT00000011848 // LOC500028 // hypothetical protein LOC500028 // 4q21 // 500028	LOC500028	0.529952	1.12996	0.141954	1.26401	0.639492	-1.11863
17854297	ENSRNOT00000011864 // RGD1564964 // similar to WD repeat domain 11 protein // 8q31 // 3	RGD1564964	0.624661	-1.03831	0.568575	-1.03856	0.998688	1.00024
17787963	ENSRNOT00000011875 // Aebp2 // AE binding protein 2 // 4q44 // 297705 /// ENSRNOT000000	Aebp2	0.145533	-1.06468	0.245613	1.04792	0.0210912	-1.1157
17839460	ENSRNOT00000011880 // Cyp2d4 // cytochrome P450, family 2, subfamily d, polypeptide 4 /	Cyp2d4	6.78917e-06	-2.52569	8.6697e-08	-3.83029	0.00497562	1.51653
17855106	ENSRNOT00000011889 // RGD1310507 // similar to RIKEN cDNA 1300017J02 // 8q32 // 315963	RGD1310507	0.763001	1.02101	0.112802	-1.08222	0.0918617	1.10497
17837978	ENSRNOT00000011898 // Eif2c2 // eukaryotic translation initiation factor 2C, 2 // 7q34	Eif2c2	0.353233	-1.06157	0.0614937	1.11014	0.0150717	-1.1785
17775664	ENSRNOT00000011911 // Plcb2 // phospholipase C, beta 2 // 3q35 // 85240 /// NM_053478 /	Plcb2	0.529106	-1.09968	0.369319	-1.12295	0.933848	1.02116
17852589	ENSRNOT00000011913 // Rab39a // RAB39A, member RAS oncogene family // 8q24 // 315668 //	Rab39a	0.313721	-1.09173	0.010734	-1.22487	0.224552	1.12195
17834018	ENSRNOT00000011936 // Fgf22 // fibroblast growth factor 22 // 7q11 // 170579 /// NM_130	Fgf22	0.212606	-1.15264	0.171538	-1.15258	0.99977	-1.00006
17786038	ENSRNOT00000011937 // Arpc4 // actin related protein 2/3 complex, subunit 4 // 4q42 //	Arpc4	0.0347982	1.14311	0.00117603	1.23969	0.269221	-1.08449
17783481	ENSRNOT00000011945 // Gpnmb // glycoprotein (transmembrane) nmb // 4q24 // 113955 /// N	Gpnmb	0.909849	-1.0122	0.000762999	-1.30725	0.00368339	1.2915
17835345	ENSRNOT00000011948 // Socs2 // suppressor of cytokine signaling 2 // 7q13 // 84607 ///	Socs2	9.59327e-05	1.36308	2.94714e-05	1.37579	0.934022	-1.00933
17815172	ENSRNOT00000011951 // Adi1 // acireductone dioxygenase 1 // 6q16 // 298934 /// NM_19909	Adi1	0.00626719	-1.27595	5.97153e-05	-1.51857	0.0601971	1.19015
17697062	ENSRNOT00000011956 // Synpo2l // synaptopodin 2-like // 15p16 // 305675	Synpo2l	0.561925	-1.08113	0.395959	-1.10169	0.932488	1.01902
17800037	ENSRNOT00000011962 // Foxd3 // forkhead box D3 // 5q33 // 29203	Foxd3	0.266379	-1.16712	0.445904	-1.10594	0.801611	-1.05532
17783495	ENSRNOT00000011970 // RGD1306936 // similar to chromosome 7 open reading frame 30 // 4q	RGD1306936	0.716803	1.0307	0.00862037	1.18462	0.0567421	-1.14933
17769474	ENSRNOT00000011972 // Cdh4l // cadherin 4-like // 3q43 // 114588	Cdh4l	0.357251	-1.09465	2.10551e-05	-1.67128	0.000519905	1.52676
17768697	ENSRNOT00000011978 // Hnf4a // hepatocyte nuclear factor 4, alpha // 3q42-q43 // 25735	Hnf4a	0.794349	-1.05091	0.227927	-1.18006	0.546221	1.12289
17626824	ENSRNOT00000011983 // Slc18a2 // solute carrier family 18 (vesicular monoamine), member	Slc18a2	0.882005	1.01996	2.98526e-06	1.9348	2.67773e-05	-1.89694
17816915	ENSRNOT00000012005 // Mpp5 // membrane protein, palmitoylated 5 (MAGUK p55 subfamily me	Mpp5	0.0084624	-1.23627	0.000384775	-1.35516	0.314316	1.09616
17851581	ENSRNOT00000012043 // Arhgef12 // Rho guanine nucleotide exchange factor (GEF) 12 // 8q	Arhgef12	0.485245	-1.04513	6.33798e-05	-1.32143	0.00110533	1.26437
17800039	ENSRNOT00000012052 // Alg6 // asparagine-linked glycosylation 6, alpha-1,3-glucosyltran	Alg6	0.0104923	1.11674	0.0228547	1.09348	0.737617	1.02127
17647462	ENSRNOT00000012061 // RGD1563441 // similar to RIKEN cDNA A030009H04 // 10q24 // 497935	RGD1563441	0.00837037	-1.34617	0.00247453	-1.39338	0.849164	1.03507
17842770	ENSRNOT00000012078 // Ncapd3 // non-SMC condensin II complex, subunit D3 // 8q13 // 315	Ncapd3	0.000213478	1.32298	1.08954e-05	1.43224	0.24791	-1.08259
17686824	ENSRNOT00000012092 // Apcs // amyloid P component, serum // 13q24 // 29339 /// NM_01717	Apcs	0.477114	1.12745	0.818356	1.04036	0.721789	1.0837
17703320	ENSRNOT00000012093 // Cryl1 // crystallin, lambda 1 // 15p12 // 290277 /// NM_175757 //	Cryl1	0.0139959	-1.3365	0.0119443	-1.31946	0.955876	-1.01291
17680426	ENSRNOT00000012095 // Tnni1 // troponin I type 1 (skeletal, slow) // 13q13 // 29388 ///	Tnni1	0.734853	-1.02871	0.605166	-1.03591	0.95825	1.007
17822800	ENSRNOT00000012101 // Atp6v1d // ATPase, H+ transporting, lysosomal V1 subunit D // 6q2	Atp6v1d	0.0999068	-1.09841	0.104058	-1.0895	0.940774	-1.00817
17690695	ENSRNOT00000012109 // Cpz // carboxypeptidase Z // 14q21 // 83575 /// NM_031766 // Cpz	Cpz	0.0158294	-1.64641	0.00337017	-1.8116	0.757109	1.10034
17780457	ENSRNOT00000012111 // Prkag2 // protein kinase, AMP-activated, gamma 2 non-catalytic su	Prkag2	9.86312e-05	-1.23511	5.46752e-05	-1.22485	0.910033	-1.00837
17809329	ENSRNOT00000012112 // LOC689589 // hypothetical protein LOC689589 // 5q35 // 689589	LOC689589	0.658468	1.04673	0.163494	1.11799	0.564301	-1.06808
17856125	ENSRNOT00000012114 // Pdcd6ip // programmed cell death 6 interacting protein // --- //	Pdcd6ip	0.433261	1.04308	0.000339164	1.21683	0.00657986	-1.16658
17749162	ENSRNOT00000012135 // LOC100361349 // hypothetical protein LOC100361349 // --- // 10036	LOC100361349	0.705307	-1.04133	0.998309	-1.00022	0.761519	-1.04111
17853413	ENSRNOT00000012155 // Smad6 // SMAD family member 6 // 8q24 // 367100 /// NM_001109002	Smad6	0.670692	1.03715	0.103872	-1.11237	0.0650606	1.15369
17771753	ENSRNOT00000012160 // Pdcl // phosducin-like // 3q11 // 64013 /// NM_022247 // Pdcl //	Pdcl	0.11068	-1.09655	0.135852	-1.08305	0.905125	-1.01247
17704792	ENSRNOT00000012167 // Diaph3 // diaphanous homolog 3 (Drosophila) // 15q12 // 290396	Diaph3	7.46995e-05	1.93457	1.67976e-07	3.30782	0.000731621	-1.70985
17769177	ENSRNOT00000012175 // Slc9a8 // solute carrier family 9 (sodium/hydrogen exchanger), me	Slc9a8	0.393706	1.06551	0.814212	-1.01845	0.314796	1.08517
17793809	ENSRNOT00000012177 // Jagn1 // jagunal homolog 1 (Drosophila) // 4q42 // 502872	Jagn1	0.0202205	1.22717	0.000458313	1.39729	0.186529	-1.13863
17684141	ENSRNOT00000012190 // Cntn2 // contactin 2 (axonal) // 13q13 // 25356 /// NM_012884 //	Cntn2	0.00164346	-1.34506	0.000610652	-1.36436	0.927321	1.01435
17654396	ENSRNOT00000012203 // Dnase1l2 // deoxyribonuclease I-like 2 // 10q12 // 681124	Dnase1l2	0.0659801	-1.1868	0.187175	-1.1221	0.673914	-1.05766
17795922	ENSRNOT00000012212 // Gucy2c // guanylate cyclase 2C // 4q43 // 25711	Gucy2c	0.861382	-1.02075	0.274386	-1.09209	0.546175	1.06989
17794646	ENSRNOT00000012216 // C3ar1 // complement component 3a receptor 1 // 4q42 // 84007 ///	C3ar1	0.837083	1.03225	0.00748217	-1.34812	0.0110015	1.3916
17788626	ENSRNOT00000012222 // Abcb8 // ATP-binding cassette, subfamily B (MDR/TAP), member 8 //	Abcb8	0.579766	1.04844	0.563554	-1.04433	0.294987	1.09492
17700435	ENSRNOT00000012239 // Pibf1 // progesterone immunomodulatory binding factor 1 // 15q21	Pibf1	0.290595	1.16835	0.0809559	1.25523	0.73414	-1.07436
17846102	ENSRNOT00000012257 // Ick // intestinal cell kinase // 8q31 // 84411 /// NM_138886 // I	Ick	0.729009	-1.02466	0.727683	1.0211	0.535508	-1.04628
17780474	ENSRNOT00000012285 // Crygn // crystallin, gamma N // 4q11 // 296730 /// NM_001106573 /	Crygn	0.46776	-1.0452	0.05317	1.10359	0.0195914	-1.15346
17776763	ENSRNOT00000012287 // Cops2 // COP9 constitutive photomorphogenic homolog subunit 2 (Ar	Cops2	0.476585	-1.06151	0.876608	-1.01366	0.667359	-1.04721
17760304	ENSRNOT00000012289 // Entpd8 // ectonucleoside triphosphate diphosphohydrolase 8 // 3p1	Entpd8	0.976464	1.00409	0.411952	-1.0773	0.513629	1.08171
17818092	ENSRNOT00000012296 // Ifi27 // interferon, alpha-inducible protein 27 // 6q32 // 170512	Ifi27	0.150662	1.26266	0.0523548	-1.33582	0.00527648	1.68669
17812598	ENSRNOT00000012301 // Fbxo6 // F-box protein 6 // 5q36 // 192351 /// NM_138917 // Fbxo6	Fbxo6	0.875974	-1.01149	0.0185596	-1.12228	0.066708	1.10954
17844955	ENSRNOT00000012308 // Lctl // lactase-like // 8q24 // 315750 /// NM_001108158 // Lctl /	Lctl	0.922495	-1.00717	0.779759	1.01577	0.771887	-1.02305
17810490	ENSRNOT00000012314 // Zc3h12a // zinc finger CCCH type containing 12A // 5q36 // 313587	Zc3h12a	8.84041e-06	1.75495	0.000389557	1.36735	0.00663944	1.28347
17826580	ENSRNOT00000012317 // Rnf126 // ring finger protein 126 // 7q11 // 314613 /// NM_001033	Rnf126	0.00909114	1.17237	3.22432e-05	1.36574	0.019375	-1.16493
17791245	ENSRNOT00000012325 // Tra2a // transformer 2 alpha homolog (Drosophila) // 4q24 // 5001	Tra2a	0.661257	1.04572	0.677834	1.03788	0.963267	1.00755
17803896	ENSRNOT00000012328 // Epha2 // Eph receptor A2 // 5q36 // 366492 /// NM_001108977 // Ep	Epha2	0.000591225	1.62397	4.05373e-08	3.9519	1.33833e-05	-2.43347
17760487	ENSRNOT00000012334 // Col5a1 // collagen, type V, alpha 1 // 3p12 // 85490 /// NM_13445	Col5a1	0.243784	1.20696	0.114738	1.25646	0.883512	-1.04102
17749184	ENSRNOT00000012343 // Ivl // involucrin // 2q34 // 60583 /// NM_022195 // Ivl // involu	Ivl	0.1792	1.13469	0.17837	1.12332	0.956824	1.01013
17835359	ENSRNOT00000012363 // Nudt4 // nudix (nucleoside diphosphate linked moiety X)-type moti	Nudt4	0.649768	-1.03152	0.132102	-1.08298	0.510172	1.04989
17785252	ENSRNOT00000012365 // Bmp10 // bone morphogenetic protein 10 // 4q34 // 500245 /// NM_0	Bmp10	0.83295	1.03243	0.961467	-1.00678	0.837621	1.03943
17663464	ENSRNOT00000012373 // Evpl // envoplakin // 10q32.3 // 303687 /// NM_001107066 // Evpl	Evpl	0.984294	-1.00254	0.0839271	-1.15307	0.160995	1.15015
17660512	ENSRNOT00000012376 // Kpnb1 // karyopherin (importin) beta 1 // 10q32.1 // 24917 /// NM	Kpnb1	0.000684617	1.26185	1.56773e-05	1.39922	0.107123	-1.10887
17797403	ENSRNOT00000012377 // Nbn // nibrin // 5q13 // 85482 /// NM_138873 // Nbn // nibrin //	Nbn	0.463196	1.06835	0.0579716	1.15394	0.451681	-1.08011
17837947	ENSRNOT00000012408 // Kcnk9 // potassium channel, subfamily K, member 9 // 7q34 // 8442	Kcnk9	0.205884	-1.16545	0.0126434	-1.32593	0.366998	1.1377
17839510	ENSRNOT00000012413 // Cyp2d2 // cytochrome P450, family 2, subfamily d, polypeptide 2 /	Cyp2d2	0.499481	-1.05881	0.693838	-1.03217	0.840295	-1.02581
17852250	ENSRNOT00000012434 // Pts // 6-pyruvoyl-tetrahydropterin synthase // 8q23 // 29498 ///	Pts	0.530951	-1.05993	0.136018	-1.12017	0.625769	1.05683
17740499	ENSRNOT00000012464 // Lce1d // late cornified envelope 1D // 2q34 // 685981	Lce1d	0.163086	-1.47688	0.259618	-1.34259	0.836047	-1.10002
17742763	ENSRNOT00000012473 // Tacr3 // tachykinin receptor 3 // 2q42-q44 // 24808 /// NM_017053	Tacr3	0.141258	-1.22635	0.276317	1.15275	0.0232365	-1.41367
17798634	ENSRNOT00000012478 // Anp32b // acidic (leucine-rich) nuclear phosphoprotein 32 family,	Anp32b	9.09247e-05	1.64506	2.18846e-06	1.99221	0.0646912	-1.21103
17800746	ENSRNOT00000012492 // Orc1 // origin recognition complex, subunit 1 // 5q35 // 313479 /	Orc1	0.00383285	1.54104	3.52367e-06	2.60556	0.00198783	-1.69078
17770934	ENSRNOT00000012494 // Fcnb // ficolin B // 3p12 // 114091 /// NM_053634 // Fcnb // fico	Fcnb	0.117932	1.22596	0.513209	-1.08882	0.0425555	1.33485
17817254	ENSRNOT00000012495 // Psen1 // presenilin 1 // 6q31 // 29192 /// NM_019163 // Psen1 //	Psen1	0.740676	1.02534	0.692103	-1.02543	0.516824	1.05142
17820840	ENSRNOT00000012512 // Cenpa // centromere protein A // 6q14 // 298850 /// NM_001106711	Cenpa	0.026786	1.38291	0.0809381	1.26457	0.663684	1.09358
17746727	ENSRNOT00000012560 // Gpr160 // G protein-coupled receptor 160 // 2q24 // 499588	Gpr160	0.625706	-1.05517	0.871408	1.01755	0.566857	-1.07369
17801700	ENSRNOT00000012569 // Edn2 // endothelin 2 // 5q36 // 24324 /// NM_012549 // Edn2 // en	Edn2	0.368995	1.06743	0.328715	1.06552	0.990841	1.0018
17834011	ENSRNOT00000012578 // Fstl3 // follistatin-like 3 (secreted glycoprotein) // 7q11 // 11	Fstl3	2.08199e-06	2.14931	1.1353e-09	5.12974	2.29452e-06	-2.38669
17795447	ENSRNOT00000012586 // Klrc1 // killer cell lectin-like receptor subfamily C, member 1 /	Klrc1	0.781766	1.03563	0.92232	1.01156	0.891481	1.0238
17751376	ENSRNOT00000012587 // Ccdc109b // coiled-coil domain containing 109B // 2q43 // 295462	Ccdc109b	0.028097	-1.19605	1.14174e-05	-1.62615	0.00194367	1.3596
17809320	ENSRNOT00000012598 // LOC100364162 // ring finger protein 11-like // --- // 100364162 /	LOC100364162	0.834449	1.02392	0.672945	1.03827	0.930375	-1.01401
17807070	ENSRNOT00000012602 // RGD1305420 // similar to Nef associated protein 1 // 5q22 // 2980	RGD1305420	0.202817	-1.11211	0.33552	-1.07841	0.816425	-1.03125
17805306	ENSRNOT00000012610 // Sulf1 // sulfatase 1 // 5q11 // 171396 /// NM_134378 // Sulf1 //	Sulf1	0.283294	1.33594	0.0276438	-1.70669	0.00604022	2.28003
17776080	ENSRNOT00000012636 // Lrrc57 // leucine rich repeat containing 57 // 3q35 // 311346 ///	Lrrc57	0.97568	1.00192	0.539967	1.0266	0.691633	-1.02464
17798630	ENSRNOT00000012637 // Foxe1 // forkhead box E1 (thyroid transcription factor 2) // 5q22	Foxe1	0.397393	1.05905	0.00663865	1.18066	0.116898	-1.11483
17743600	ENSRNOT00000012638 // LOC295528 // similar to T06D8.1a // 2q45 // 295528	LOC295528	0.000241177	-1.75777	2.56916e-06	-2.38964	0.0230544	1.35947
17783651	ENSRNOT00000012655 // Chn2 // chimerin (chimaerin) 2 // 4q24 // 84031 /// NM_032084 //	Chn2	0.00840365	-1.17139	7.14041e-06	-1.44076	0.00275552	1.22996
17690711	ENSRNOT00000012665 // Lrpap1 // low density lipoprotein receptor-related protein associ	Lrpap1	0.000777575	-1.3238	3.56973e-06	-1.63331	0.0096012	1.2338
17804176	ENSRNOT00000012670 // Fbxo2 // F-box protein 2 // 5q36 // 85273 /// NM_053511 // Fbxo2	Fbxo2	3.22995e-05	-1.28427	5.15462e-08	-1.59573	0.000203518	1.24252
17645916	ENSRNOT00000012671 // LOC100364753 // rCG33097-like // --- // 100364753 /// ENSRNOT0000	LOC100364753	0.00202616	-1.13657	1.16485e-05	-1.25032	0.021423	1.10008
17749221	ENSRNOT00000012684 // LOC100364099 // hypothetical protein LOC100364099 // --- // 10036	LOC100364099	0.632362	-1.03784	0.14761	-1.0921	0.55621	1.05229
17700997	ENSRNOT00000012696 // RGD1309414 // similar to KIAA0913 protein // 15p16 // 361004 ///	RGD1309414	0.334378	1.06568	0.125943	1.09204	0.806908	-1.02473
17765771	ENSRNOT00000012700 // Fgf7 // fibroblast growth factor 7 // 3q36 // 29348 /// NM_022182	Fgf7	0.0728432	1.58671	0.824961	-1.06692	0.062524	1.69289
17802767	ENSRNOT00000012710 // Gpr3 // G protein-coupled receptor 3 // 5q36 // 266769 /// NM_153	Gpr3	0.0145956	1.54557	1.09555e-05	2.8581	0.00310946	-1.84922
17835137	ENSRNOT00000012715 // Tmpo // thymopoietin // 7q13 // 25359 /// NM_012887 // Tmpo // th	Tmpo	0.0467	1.21293	0.00330895	1.33107	0.445578	-1.0974
17762810	ENSRNOT00000012721 // Dcaf17 // DDB1 and CUL4 associated factor 17 // 3q21 // 499807 //	Dcaf17	0.126496	-1.1511	0.674161	-1.04146	0.36578	-1.10527
17855076	ENSRNOT00000012725 // Srprb // signal recognition particle receptor, B subunit // 8q32	Srprb	0.366802	1.05137	0.0236926	1.1166	0.327101	-1.06204
17812648	ENSRNOT00000012726 // LOC100366245 // rCG30616-like // --- // 100366245 /// ENSRNOT0000	LOC100366245	0.986486	-1.00109	0.294868	-1.04744	0.434972	1.0463
17699751	ENSRNOT00000012736 // Adra1a // adrenergic, alpha-1A-, receptor // 15p12 // 29412 /// N	Adra1a	0.532936	-1.06247	0.00772074	-1.2483	0.0866554	1.1749
17795437	ENSRNOT00000012743 // Klrc2 // killer cell lectin-like receptor subfamily C, member 2 /	Klrc2	0.95642	-1.00801	0.545527	1.06201	0.613055	-1.07052
17829834	ENSRNOT00000012753 // Khdrbs3 // KH domain containing, RNA binding, signal transduction	Khdrbs3	1.94432e-05	-1.29043	5.42715e-05	-1.22013	0.218658	-1.05762
17791455	ENSRNOT00000012755 // Wipf3 // WAS/WASL interacting protein family, member 3 // 4q24 //	Wipf3	0.926773	1.01647	0.130117	-1.18702	0.171225	1.20657
17789572	ENSRNOT00000012760 // Pdk4 // pyruvate dehydrogenase kinase, isozyme 4 // 4q13 // 89813	Pdk4	2.4316e-07	-3.12611	1.53468e-08	-3.85104	0.0650437	1.23189
17767286	ENSRNOT00000012765 // Tmem74b // transmembrane protein 74B // 3q41 // 499917	Tmem74b	0.131876	-1.23726	0.798796	1.04076	0.102644	-1.28769
17742517	ENSRNOT00000012773 // Ndst4 // N-deacetylase/N-sulfotransferase (heparan glucosaminyl)	Ndst4	0.000600716	-1.5251	0.000166741	-1.57246	0.862269	1.03105
17836875	ENSRNOT00000012775 // Pabpc1 // poly(A) binding protein, cytoplasmic 1 // 7q22 // 17135	Pabpc1	0.000572872	1.37251	9.17458e-06	1.60852	0.0603819	-1.17195
17805665	ENSRNOT00000012819 // Cyp7a1 // cytochrome P450, family 7, subfamily a, polypeptide 1 /	Cyp7a1	0.554267	-1.03423	0.706305	-1.02025	0.874957	-1.0137
17705100	ENSRNOT00000012828 // Pou4f1 // POU class 4 homeobox 1 // 15q22 // 114503	Pou4f1	0.00829442	-1.3533	0.00397385	-1.37008	0.955528	1.0124
17739114	ENSRNOT00000012831 // Il12a // interleukin 12A // 2q31 // 84405 /// NM_053390 // Il12a	Il12a	0.0165151	-1.67421	0.00692423	-1.74232	0.91759	1.04068
17700470	ENSRNOT00000012842 // Uchl3 // ubiquitin carboxyl-terminal esterase L3 (ubiquitin thiol	Uchl3	0.0544765	1.12222	2.56766e-05	1.38815	0.00304652	-1.23697
17841276	ENSRNOT00000012845 // Kb21 // type II keratin Kb21 // 7q36 // 407761 /// NM_001008814 /	Kb21	0.786342	1.05007	0.995447	1.00093	0.835819	1.04909
17842105	ENSRNOT00000012849 // RGD1562937 // similar to ribosomal protein S24 // 8q12 // 503183	RGD1562937	0.917232	1.02142	0.537948	1.0923	0.756859	-1.0694
17803090	ENSRNOT00000012853 // Hmgcl // 3-hydroxymethyl-3-methylglutaryl-CoA lyase // 5q36 // 79	Hmgcl	0.000543358	1.40496	3.15447e-05	1.54982	0.31175	-1.1031
17659328	ENSRNOT00000012874 // Slfn14 // schlafen family member 14 // 10q26 // 287569	Slfn14	0.96517	1.00452	0.731808	1.02628	0.8565	-1.02166
17829646	ENSRNOT00000012883 // Sqle // squalene epoxidase // 7q33 // 29230 /// NM_017136 // Sqle	Sqle	0.434539	-1.03672	0.0298635	1.08933	0.0107931	-1.12933
17796369	ENSRNOT00000012887 // Kras // v-Ki-ras2 Kirsten rat sarcoma viral oncogene homolog // 4	Kras	0.327742	-1.14087	0.759087	1.04374	0.232137	-1.19077
17760470	ENSRNOT00000012892 // Rxra // retinoid X receptor alpha // 3p12 // 25271 /// NM_012805	Rxra	0.0300616	-1.20886	0.00143536	-1.33358	0.345398	1.10317
17834127	ENSRNOT00000012907 // Olr1088 // olfactory receptor 1088 // 7q11 // 299582	Olr1088	0.844841	1.03014	0.415894	1.09301	0.720766	-1.06103
17842073	ENSRNOT00000012940 // Mre11a // MRE11 meiotic recombination 11 homolog A (S. cerevisiae	Mre11a	0.224862	1.11055	0.201712	1.10585	0.980087	1.00425
17703644	ENSRNOT00000012948 // Gucy1b2 // guanylate cyclase 1, soluble, beta 2 // 15p12 // 25206	Gucy1b2	0.338699	-1.04813	0.0792865	-1.07796	0.669552	1.02846
17854352	ENSRNOT00000012999 // Elovl4 // ELOVL fatty acid elongase 4 // 8q31 // 315851 /// NM_00	Elovl4	0.0257117	-1.12596	0.0581585	-1.09706	0.744777	-1.02634
17748289	ENSRNOT00000013025 // Tlr2 // toll-like receptor 2 // 2q34 // 310553 /// NM_198769 // T	Tlr2	0.626955	1.08225	0.299343	-1.14581	0.163033	1.24006
17823085	ENSRNOT00000013026 // Numb // numb homolog (Drosophila) // 6q31 // 29419 /// NM_133287	Numb	0.734025	-1.0284	0.71348	-1.02598	0.986939	-1.00235
17643163	ENSRNOT00000013031 // Fam204a // family with sequence similarity 204, member A // 1q55	Fam204a	0.749782	1.02665	0.07091	1.11446	0.277269	-1.08553
17745223	ENSRNOT00000013035 // Ddx4 // DEAD (Asp-Glu-Ala-Asp) box polypeptide 4 // 2q14 // 31009	Ddx4	0.45936	1.0415	0.0957057	1.07971	0.593446	-1.03669
17842978	ENSRNOT00000013036 // Kirrel3 // kin of IRRE like 3 (Drosophila) // 8q21 // 315546 ///	Kirrel3	0.195685	-1.09686	0.00207878	-1.24652	0.0971771	1.13644
17815374	ENSRNOT00000013043 // Nampt // nicotinamide phosphoribosyltransferase // 6q16 // 297508	Nampt	0.212096	1.07532	2.05085e-06	1.51823	6.49191e-05	-1.41189
17647470	ENSRNOT00000013071 // Lsmd1 // LSM domain containing 1 // 10q24 // 287429 /// NM_001105	Lsmd1	9.59327e-05	1.30536	6.23412e-06	1.39016	0.293562	-1.06497
17808734	ENSRNOT00000013087 // Cyp2j3 // cytochrome P450, family 2, subfamily j, polypeptide 3 /	Cyp2j3	0.000482142	-1.77502	5.14096e-06	-2.46005	0.0300189	1.38593
17844008	ENSRNOT00000013093 // Il18 // interleukin 18 // 8q23 // 29197 /// NM_019165 // Il18 //	Il18	0.0170862	1.33077	0.215408	1.14661	0.277421	1.16061
17811998	ENSRNOT00000013103 // Clcnka // chloride channel Ka // 5q36 // 79425 /// NM_053327 // C	Clcnka	0.388666	1.06798	0.0196778	1.16866	0.273586	-1.09427
17711679	ENSRNOT00000013118 // Irf2 // interferon regulatory factor 2 // 16q11 // 290749 /// NM_	Irf2	0.00319235	1.2256	0.000610652	1.26583	0.735575	-1.03282
17790811	ENSRNOT00000013124 // Mkrn1 // makorin ring finger protein 1 // 4q22 // 296988 /// NM_0	Mkrn1	0.000165707	-1.24972	3.3121e-06	-1.37464	0.0580092	1.09995
17854724	ENSRNOT00000013144 // Trpc1 // transient receptor potential cation channel, subfamily C	Trpc1	0.00980886	-1.18658	0.0231551	-1.14638	0.714756	-1.03507
17643172	ENSRNOT00000013170 // Prlhr // prolactin releasing hormone receptor // 1q55 // 246075 /	Prlhr	0.945281	1.01358	0.000554145	-1.63904	0.00171804	1.6613
17781476	ENSRNOT00000013184 // Dync1i1 // dynein cytoplasmic 1 intermediate chain 1 // 4q13 // 2	Dync1i1	0.00011085	-1.34525	2.71542e-06	-1.50948	0.0695222	1.12208
17854739	ENSRNOT00000013209 // Pls1 // plastin 1 // 8q31 // 315926 /// NM_001108178 // Pls1 // p	Pls1	0.00155074	-1.38178	3.1954e-06	-1.88109	0.00395313	1.36135
17704686	ENSRNOT00000013210 // Tnfsf11 // tumor necrosis factor (ligand) superfamily, member 11	Tnfsf11	0.820038	1.02487	9.5352e-06	1.64564	9.00816e-05	-1.6057
17806729	ENSRNOT00000013213 // Pigo // phosphatidylinositol glycan anchor biosynthesis, class O	Pigo	0.489653	-1.09808	0.0822801	-1.21574	0.518797	1.10715
17810874	ENSRNOT00000013263 // Khdrbs1 // KH domain containing, RNA binding, signal transduction	Khdrbs1	0.291999	1.04825	0.0179015	1.10063	0.338731	-1.04997
17822654	ENSRNOT00000013275 // Kcnh5 // potassium voltage-gated channel, subfamily H (eag-relate	Kcnh5	0.00020819	-1.44229	7.41343e-07	-1.89605	0.00313782	1.31461
17785264	ENSRNOT00000013282 // Gp9 // glycoprotein IX (platelet) // 4q34 // 502858 /// NM_001031	Gp9	0.91104	-1.01116	0.997113	-1.0003	0.933959	-1.01086
17748293	ENSRNOT00000013290 // LOC679811 // similar to RIKEN cDNA D930015E06 // 2q34 // 679811	LOC679811	0.778537	-1.02327	0.00402538	1.19792	0.00551781	-1.22579
17648954	ENSRNOT00000013296 // Sebox // SEBOX homeobox // 10q25 // 58922 /// NM_023951 // Sebox	Sebox	0.727583	1.05284	0.417539	1.09759	0.82933	-1.0425
17742912	ENSRNOT00000013305 // Ppp3ca // protein phosphatase 3, catalytic subunit, alpha isozyme	Ppp3ca	9.99488e-05	-1.15013	2.01987e-07	-1.29462	0.000731621	1.12563
17786952	ENSRNOT00000013308 // Clec4a3 // C-type lectin domain family 4, member A3 // 4q42 // 36	Clec4a3	0.456316	1.17726	0.913033	-1.02626	0.448124	1.20818
17809445	ENSRNOT00000013321 // Cyp4b1 // cytochrome P450, family 4, subfamily b, polypeptide 1 /	Cyp4b1	0.766348	1.08998	0.334546	1.23258	0.710998	-1.13083
17746212	ENSRNOT00000013354 // Ca2 // carbonic anhydrase 2 // 2q23 // 54231 /// NM_019291 // Ca2	Ca2	0.350748	1.26451	0.000674775	2.36988	0.0170069	-1.87415
17705225	ENSRNOT00000013366 // Abcc4 // ATP-binding cassette, subfamily C (CFTR/MRP), member 4 /	Abcc4	0.668642	1.0382	3.40253e-05	-1.46542	9.39641e-05	1.5214
17832028	ENSRNOT00000013374 // Pfkm // phosphofructokinase, muscle // 7q36 // 65152 /// NM_03171	Pfkm	1.96464e-05	-1.27378	3.34797e-07	-1.40701	0.0184415	1.1046
17816934	ENSRNOT00000013375 // Eif2s1 // eukaryotic translation initiation factor 2, subunit 1 a	Eif2s1	0.343485	1.0883	0.00364549	1.27581	0.0844434	-1.1723
17875937	ENSRNOT00000013382 // Nyx // nyctalopin // Xq12 // 302516 /// NM_001100967 // Nyx // ny	Nyx	0.209013	1.20269	0.254877	1.16718	0.908493	1.03043
17806147	ENSRNOT00000013384 // Coq3 // coenzyme Q3 homolog, methyltransferase (S. cerevisiae) //	Coq3	0.087622	-1.07604	0.897399	-1.00656	0.166163	-1.06903
17700041	ENSRNOT00000013408 // Htr2a // 5-hydroxytryptamine (serotonin) receptor 2A // 15q11 //	Htr2a	0.725677	-1.02086	1.56925e-07	1.58625	1.32791e-06	-1.61934
17788013	ENSRNOT00000013409 // Slco1b3 // solute carrier organic anion transporter family, membe	Slco1b3	0.390767	1.08908	0.254856	1.10419	0.936651	-1.01388
17737671	ENSRNOT00000013410 // Kcnmb2 // potassium large conductance calcium-activated channel,	Kcnmb2	0.0184589	-1.29926	0.0206021	-1.26993	0.908493	-1.02309
17844972	ENSRNOT00000013461 // Rpl4 // ribosomal protein L4 // 8q24 // 64302 /// NM_022510 // Rp	Rpl4	0.0525	1.10618	0.000664209	1.21053	0.118374	-1.09434
17751361	ENSRNOT00000013506 // Rrh // retinal pigment epithelium derived rhodopsin homolog // 2q	Rrh	0.673645	-1.03422	0.917858	-1.00818	0.810197	-1.02583
17856156	ENSRNOT00000013519 // Crtap // cartilage associated protein // 8q32 // 363158	Crtap	2.48395e-06	2.32843	7.98545e-08	2.97344	0.0295177	-1.27701
17739281	ENSRNOT00000013524 // Fam198b // family with sequence similarity 198, member B // 2q33	Fam198b	0.0112686	1.54194	0.000248467	1.98954	0.170546	-1.29028
17684573	ENSRNOT00000013531 // Pkp1 // plakophilin 1 // 13q13 // 304822 /// NM_001107181 // Pkp1	Pkp1	0.069386	-1.33258	0.00849819	1.49795	0.000766801	-1.99614
17786997	ENSRNOT00000013536 // Clec4d // C-type lectin domain family 4, member D // 4q42 // 3624	Clec4d	0.0210416	1.31202	0.0139931	1.31299	0.997673	-1.00074
17830479	ENSRNOT00000013538 // Lgals1 // lectin, galactoside-binding, soluble, 1 // 7q34 // 5664	Lgals1	1.18014e-08	2.93999	7.17005e-10	3.60869	0.00736184	-1.22745
17695970	ENSRNOT00000013543 // Kremen1 // kringle containing transmembrane protein 1 // 14q21 //	Kremen1	1.37597e-05	1.56825	1.96688e-06	1.64308	0.613224	-1.04772
17812019	ENSRNOT00000013550 // Clcnkb // chloride channel Kb // 5q36 // 79430 /// NM_173103 // C	Clcnkb	0.334669	-1.06236	0.445645	-1.04547	0.875912	-1.01615
17794657	ENSRNOT00000013562 // Clec4e // C-type lectin domain family 4, member E // 4q42 // 4502	Clec4e	0.0172645	1.35764	0.763201	1.04266	0.0562729	1.30209
17773366	ENSRNOT00000013565 // LOC100362431 // tetratricopeptide repeat domain 30B // --- // 100	LOC100362431	0.585734	-1.05681	0.0095912	-1.24358	0.0898438	1.17673
17792224	ENSRNOT00000013587 // Polr1a // polymerase (RNA) I polypeptide A // 4q33 // 83581 /// E	Polr1a	0.941154	-1.01157	0.774912	1.03386	0.787933	-1.04582
17784430	ENSRNOT00000013587 // Polr1a // polymerase (RNA) I polypeptide A // 4q33 // 83581 /// N	Polr1a	4.04442e-05	1.41691	1.97102e-07	1.77316	0.00205026	-1.25143
17797573	ENSRNOT00000013599 // RGD1562449 // similar to hypothetical protein MGC2817 // 5q21 //	RGD1562449	3.43249e-05	-1.31697	1.59316e-06	-1.41783	0.153021	1.07658
17735607	ENSRNOT00000013618 // Htr1a // 5-hydroxytryptamine (serotonin) receptor 1A // 2q16 // 2	Htr1a	1.81769e-05	-1.94189	1.70714e-05	-1.80024	0.583605	-1.07868
17698119	ENSRNOT00000013619 // Rnase10 // ribonuclease, RNase A family, 10 (non-active) // 15p14	Rnase10	0.0711355	1.31025	0.0198254	1.3918	0.80172	-1.06224
17649553	ENSRNOT00000013629 // Ap2b1 // adaptor-related protein complex 2, beta 1 subunit // 10q	Ap2b1	0.294566	1.02805	0.708361	1.01014	0.610993	1.01773
17699499	ENSRNOT00000013682 // Wdfy2 // WD repeat and FYVE domain containing 2 // 15p12 // 30595	Wdfy2	0.81608	1.03369	0.861894	-1.02172	0.735415	1.05614
17742667	ENSRNOT00000013694 // Lef1 // lymphoid enhancer binding factor 1 // 2q34-q45 // 161452	Lef1	0.384758	1.10625	9.70325e-05	1.65288	0.00218003	-1.49413
17859789	ENSRNOT00000013701 // Cd28 // Cd28 molecule // 9q31 // 25660 /// NM_013121 // Cd28 // C	Cd28	0.263034	-1.11577	0.456914	-1.07198	0.787933	-1.04085
17856167	ENSRNOT00000013705 // Ccr4 // chemokine (C-C motif) receptor 4 // 8q32 // 171054 /// NM	Ccr4	0.773294	-1.04012	0.640927	1.05282	0.506196	-1.09505
17786582	ENSRNOT00000013721 // Ninj2 // ninjurin 2 // 4q42 // 59115 /// NM_021595 // Ninj2 // ni	Ninj2	0.00568196	-1.39665	0.125754	1.17574	0.000783366	-1.6421
17876317	ENSRNOT00000013724 // Syp // synaptophysin // Xq13-q14 // 24804 /// NM_012664 // Syp //	Syp	0.00619096	-1.12252	0.00302569	-1.12681	0.961789	1.00382
17798570	ENSRNOT00000013726 // Tdrd7 // tudor domain containing 7 // 5q22 // 85425 /// NM_138871	Tdrd7	0.320694	-1.07459	0.00100471	-1.26914	0.0280681	1.18104
17786163	ENSRNOT00000013727 // Vhl // von Hippel-Lindau tumor suppressor // 4q41.3-q42.1 // 2487	Vhl	6.29959e-07	1.66587	2.22396e-06	1.4552	0.018814	1.14477
17834002	ENSRNOT00000013762 // Palm // paralemmin // 7q11 // 170673 /// NM_130829 // Palm // par	Palm	0.0240837	-1.12457	0.00125899	-1.18953	0.367134	1.05777
17850845	ENSRNOT00000013763 // Dcps // decapping enzyme, scavenger // 8q21 // 266605 /// NM_1533	Dcps	0.00127192	1.16478	0.000477084	1.17258	0.932586	-1.0067
17738894	ENSRNOT00000013777 // Vom2r44 // vomeronasal 2 receptor 44 // 2q31 // 266778 /// NM_001	Vom2r44	0.898797	1.03693	0.82793	-1.05044	0.785304	1.08923
17811191	ENSRNOT00000013778 // Fgr // Gardner-Rasheed feline sarcoma viral (v-fgr) oncogene homo	Fgr	0.00154401	1.61522	0.81266	1.03665	0.0047825	1.55812
17700231	ENSRNOT00000013780 // RGD1308772 // similar to KIAA0564 protein // 15q11-q12 // 290381	RGD1308772	2.26926e-05	-1.45729	9.5494e-08	-1.87122	0.00103387	1.28404
17706527	ENSRNOT00000013788 // Glud1 // glutamate dehydrogenase 1 // 16p16 // 24399 /// NM_01257	Glud1	3.12449e-06	-1.47114	8.11974e-08	-1.66811	0.0187696	1.13388
17780608	ENSRNOT00000013800 // Kcnh2 // potassium voltage-gated channel, subfamily H (eag-relate	Kcnh2	0.00425755	-1.33024	0.113485	-1.14633	0.15338	-1.16044
17760569	ENSRNOT00000013809 // Ralgds // ral guanine nucleotide dissociation stimulator // 3p12	Ralgds	0.414447	-1.05717	4.48726e-05	-1.37666	0.000952076	1.30222
17711402	ENSRNOT00000013816 // Sh3rf1 // SH3 domain containing ring finger 1 // 16p12 // 306417	Sh3rf1	0.886931	1.01167	0.0391402	1.11649	0.120838	-1.10361
17789588	ENSRNOT00000013817 // Slc25a13 // solute carrier family 25, member 13 (citrin) // 4q13	Slc25a13	0.403271	1.09544	0.000211762	1.53168	0.00448792	-1.39823
17764953	ENSRNOT00000013829 // Ivd // isovaleryl-CoA dehydrogenase // 3q35 // 24513 /// NM_01259	Ivd	0.000151241	-1.25215	7.17216e-07	-1.45997	0.00427812	1.16597
17793960	ENSRNOT00000013831 // Raf1 // v-raf-leukemia viral oncogene 1 // 4q42 // 24703 /// NM_0	Raf1	0.361943	1.04434	0.290043	1.04584	0.988724	-1.00144
17735806	ENSRNOT00000013854 // LOC100362324 // DEAH (Asp-Glu-Ala-His) box polypeptide 29 // ---	LOC100362324	0.180942	1.15195	0.0157202	1.26956	0.458433	-1.1021
17737682	ENSRNOT00000013858 // Zmat3 // zinc finger, matrin type 3 // 2q25 // 64394 /// NM_02254	Zmat3	0.00756641	1.16651	0.000361615	1.24406	0.323935	-1.06649
17704784	ENSRNOT00000013868 // LOC100361180 // 40S ribosomal protein S17-like // --- // 10036118	LOC100361180	0.560202	1.0995	0.0380469	1.31562	0.278018	-1.19656
17684758	ENSRNOT00000013873 // Lhx9 // LIM homeobox 9 // 13q13 // 289048 /// NM_181367 // Lhx9 /	Lhx9	0.455936	-1.12117	0.582239	-1.08161	0.882908	-1.03657
17764968	ENSRNOT00000013878 // Bahd1 // bromo adjacent homology domain containing 1 // 3q35 // 3	Bahd1	0.890993	-1.01639	0.487982	1.05963	0.489941	-1.07699
17650143	ENSRNOT00000013882 // LOC689962 // hypothetical protein LOC689962 // 10q26 // 689962 //	LOC689962	0.639472	-1.03529	0.125505	1.09217	0.0709579	-1.13071
17793982	ENSRNOT00000013889 // Tmem40 // transmembrane protein 40 // 4q42 // 680858 /// NM_00119	Tmem40	0.270779	1.08225	0.535074	1.04417	0.728542	1.03648
17769672	ENSRNOT00000013900 // Arfgap1 // ADP-ribosylation factor GTPase activating protein 1 //	Arfgap1	0.937776	-1.00514	0.358885	1.04029	0.41889	-1.04564
17739204	ENSRNOT00000013904 // Serpini1 // serpin peptidase inhibitor, clade I, member 1 // 2q32	Serpini1	0.149938	-1.1166	0.0250935	-1.17323	0.640002	1.05071
17697914	ENSRNOT00000013912 // Cgrrf1 // cell growth regulator with ring finger domain 1 // 15p1	Cgrrf1	0.662195	-1.05822	0.420043	-1.08865	0.879538	1.02875
17742955	ENSRNOT00000013919 // H2afz // H2A histone family, member Z // 2q44 // 58940 /// NM_022	H2afz	0.0711782	1.14861	0.0127176	1.20134	0.685315	-1.04591
17859795	ENSRNOT00000013941 // Ctla4 // cytotoxic T-lymphocyte-associated protein 4 // 9q31 // 6	Ctla4	0.798269	-1.02502	0.672023	-1.03356	0.955528	1.00833
17782216	ENSRNOT00000013948 // Cpa5 // carboxypeptidase A5 // 4q22 // 408212 /// NM_001002808 //	Cpa5	0.321357	1.05561	0.734597	1.01912	0.622003	1.0358
17840115	ENSRNOT00000013985 // Cpt1b // carnitine palmitoyltransferase 1b, muscle // 7q34 // 257	Cpt1b	0.254496	-1.11397	0.130157	-1.13703	0.900325	1.02069
17747873	ENSRNOT00000013987 // Trim59 // tripartite motif-containing 59 // 2q33 // 365813 /// NM	Trim59	0.240594	1.12821	0.00260638	1.35513	0.0951263	-1.20113
17789522	ENSRNOT00000013989 // Tfpi2 // tissue factor pathway inhibitor 2 // 4q13 // 286926 ///	Tfpi2	0.0140915	1.44826	1.70703e-08	6.64865	1.31499e-06	-4.59078
17790506	ENSRNOT00000014010 // Wdr91 // WD repeat domain 91 // 4q22 // 312225 /// NM_001127298 /	Wdr91	0.365991	-1.05702	0.00213368	-1.19674	0.0480427	1.13218
17711515	ENSRNOT00000014015 // Fbxo8 // F-box protein 8 // 16p11 // 306436 /// NM_001012050 // F	Fbxo8	0.010369	-1.19746	0.00288208	-1.22633	0.831853	1.02411
17799396	ENSRNOT00000014020 // Tlr4 // toll-like receptor 4 // 5q24 // 29260 /// NM_019178 // Tl	Tlr4	0.487272	1.10369	0.793417	-1.03785	0.380866	1.14547
17778405	ENSRNOT00000014038 // Commd7 // COMM domain containing 7 // 3q41 // 296285 /// NM_00103	Commd7	0.308916	1.05718	0.288169	1.05393	0.975871	1.00308
17799047	ENSRNOT00000014053 // LOC298018 // hypothetical LOC298018 // 5q24 // 298018	LOC298018	0.712042	-1.03765	0.596939	1.04472	0.417323	-1.08405
17815397	ENSRNOT00000014054 // Atxn7l1 // ataxin 7-like 1 // 6q16 // 314033 /// BC166538 // Atxn	Atxn7l1	0.153971	-1.12159	0.00092455	-1.32271	0.0588972	1.17932
17818150	ENSRNOT00000014073 // Serpina3n // serine (or cysteine) peptidase inhibitor, clade A, m	Serpina3n	4.75264e-06	3.62478	0.82793	-1.04245	8.7327e-06	3.77867
17735659	ENSRNOT00000014074 // Elovl7 // ELOVL fatty acid elongase 7 // 2q14 // 361895 /// NM_00	Elovl7	0.127933	1.13984	0.128933	1.12793	0.950382	1.01056
17690414	ENSRNOT00000014078 // Hs3st1 // heparan sulfate (glucosamine) 3-O-sulfotransferase 1 //	Hs3st1	0.946491	-1.0051	0.000278314	1.23025	0.000988315	-1.23652
17811058	ENSRNOT00000014084 // Oprd1 // opioid receptor, delta 1 // 5q36 // 24613 /// NM_012617	Oprd1	0.0337058	-1.24554	0.106842	-1.16616	0.647759	-1.06807
17774820	ENSRNOT00000014088 // Ttc17 // tetratricopeptide repeat domain 17 // 3q31 // 311224 ///	Ttc17	0.0131984	-1.10551	0.00147257	-1.13886	0.572251	1.03017
17800600	ENSRNOT00000014091 // Yipf1 // Yip1 domain family, member 1 // 5q34 // 298312 /// NM_19	Yipf1	0.000832477	-1.10671	4.26581e-07	-1.25676	0.000332546	1.13558
17711692	ENSRNOT00000014095 // Casp3 // caspase 3 // 16q11 // 25402 /// NM_012922 // Casp3 // ca	Casp3	0.611567	-1.06664	0.32375	1.10761	0.169661	-1.18142
17752074	ENSRNOT00000014106 // Msh4 // mutS homolog 4 (E. coli) // 2q45 // 295541 /// NM_0011064	Msh4	0.862978	-1.01132	0.77676	1.0148	0.705869	-1.02629
17854027	ENSRNOT00000014124 // Tmod2 // tropomodulin 2 // 8q24 // 58814 /// NM_031613 // Tmod2 /	Tmod2	4.10314e-05	-1.16467	1.04915e-08	-1.42804	9.61129e-06	1.22613
17745295	ENSRNOT00000014134 // Gzma // granzyme A // 2q14 // 266708 /// NM_153468 // Gzma // gra	Gzma	0.417352	1.07548	0.43049	1.06584	0.956599	1.00905
17708379	ENSRNOT00000014147 // Nrg1 // neuregulin 1 // 16q12.3 // 112400 /// NM_031588 // Nrg1 /	Nrg1	0.200773	-1.1097	0.000924501	1.32249	0.000367416	-1.46757
17633908	ENSRNOT00000014152 // Nr2f2 // nuclear receptor subfamily 2, group F, member 2 // 1q31	Nr2f2	0.846627	1.04401	0.465407	1.12573	0.764894	-1.07828
17660917	ENSRNOT00000014163 // Ccr7 // chemokine (C-C motif) receptor 7 // 10q31 // 287673 /// N	Ccr7	0.499068	-1.0953	0.376545	-1.10889	0.959075	1.01241
17830527	ENSRNOT00000014173 // Gcat // glycine C-acetyltransferase // 7q34 // 366959 /// NM_0010	Gcat	0.00923675	1.29647	4.07238e-05	1.64231	0.0257957	-1.26675
17746221	ENSRNOT00000014180 // Car3 // carbonic anhydrase 3 // 2q23 // 54232 /// NM_019292 // Ca	Car3	3.6808e-06	-4.07609	2.77754e-07	-5.16681	0.248196	1.26759
17700688	ENSRNOT00000014182 // Dnajc3 // DnaJ (Hsp40) homolog, subfamily C, member 3 // 15q24 //	Dnajc3	0.0016293	1.1913	7.64636e-06	1.3648	0.0142599	-1.14564
17838460	ENSRNOT00000014191 // LOC686571 // similar to dystonin isoform 1 // --- // 686571 /// E	LOC686571	0.00060669	-1.32601	3.1426e-05	-1.44769	0.277774	1.09177
17786309	ENSRNOT00000014217 // Cand2 // cullin-associated and neddylation-dissociated 2 (putativ	Cand2	0.00106274	1.197	5.92339e-05	1.26674	0.316375	-1.05827
17610551	ENSRNOT00000014239 // Deadc1 // deaminase domain containing 1 // 1p13 // 361453	Deadc1	0.418926	-1.0655	0.343479	-1.06783	0.989346	1.00219
17736920	ENSRNOT00000014246 // Ctnnd2 // catenin (cadherin-associated protein), delta 2 (neural	Ctnnd2	0.0448604	-1.14837	0.00148672	-1.25487	0.267529	1.09275
17870723	ENSRNOT00000014250 // Syn1 // synapsin I // Xq12 // 24949 /// ENSRNOT00000014376 // Syn	Syn1	4.57018e-05	-1.1809	1.35135e-06	-1.24901	0.0769802	1.05768
17816944	ENSRNOT00000014257 // Plekhh1 // pleckstrin homology domain containing, family H (with	Plekhh1	0.0783601	-1.20117	0.00057904	-1.47649	0.071151	1.22921
17700983	ENSRNOT00000014273 // Plau // plasminogen activator, urokinase // 15p16 // 25619	Plau	0.000105877	1.98915	3.54416e-08	4.82065	3.39077e-05	-2.42348
17737184	ENSRNOT00000014274 // Impa1 // Inositol (myo)-1(or 4)-monophosphatase 1 // 2q23 // 8352	Impa1	0.3645	1.12225	0.0323363	1.26827	0.402419	-1.13011
17805678	ENSRNOT00000014289 // Nsmaf // neutral sphingomyelinase (N-SMase) activation associated	Nsmaf	0.605318	-1.03208	0.0417821	1.10377	0.023942	-1.13917
17769213	ENSRNOT00000014309 // Ptpn1 // protein tyrosine phosphatase, non-receptor type 1 // 3q4	Ptpn1	0.033623	1.06713	1.51267e-06	1.26069	0.00014534	-1.18138
17745301	ENSRNOT00000014319 // Gzmk // granzyme K // 2q14 // 29165 /// NM_017119 // Gzmk // gran	Gzmk	0.646777	-1.05697	0.690855	1.04366	0.437129	-1.10311
17856622	ENSRNOT00000014323 // Fam198a // family with sequence similarity 198, member A // 8q32	Fam198a	1.02116e-05	-1.91617	2.17029e-07	-2.43391	0.0216042	1.27019
17846340	ENSRNOT00000014326 // Tpbg // trophoblast glycoprotein // 8q31 // 83684 /// NM_031807 /	Tpbg	0.340284	1.09755	1.05804e-05	1.74284	0.000261619	-1.58793
17768724	ENSRNOT00000014346 // Wisp2 // WNT1 inducible signaling pathway protein 2 // 3q42 // 29	Wisp2	0.993031	1.0016	0.0842488	-1.22729	0.149058	1.22926
17785591	ENSRNOT00000014353 // Nr2c2 // nuclear receptor subfamily 2, group C, member 2 // 4q34	Nr2c2	0.00492008	-1.14798	4.94213e-06	-1.35717	0.00258602	1.18222
17746241	ENSRNOT00000014361 // E2f5 // E2F transcription factor 5 // 2q23 // 116651 /// U31668 /	E2f5	0.547242	1.08701	0.0278294	1.28449	0.231102	-1.18167
17739157	ENSRNOT00000014390 // RGD1563962 // similar to Mss4 protein // 2q31 // 499636	RGD1563962	0.640695	-1.12019	0.782768	-1.06423	0.886223	-1.05259
17818967	ENSRNOT00000014395 // Mark3 // MAP/microtubule affinity-regulating kinase 3 // 6q32 //	Mark3	0.0852679	-1.06791	0.0299193	-1.08084	0.851565	1.01211
17612589	ENSRNOT00000014402 // Vom2r17 // vomeronasal 2 receptor, 17 // 1q12 // 690716 /// ENSRN	Vom2r17	0.0696074	1.15322	0.533391	1.05074	0.31792	1.09754
17739423	ENSRNOT00000014409 // Tigd4 // tigger transposable element derived 4 // 2q34 // 295162	Tigd4	0.966128	1.00517	0.676279	1.03693	0.815832	-1.03159
17811541	ENSRNOT00000014415 // Lypla2 // lysophospholipase II // 5q36 // 83510 /// NM_031342 //	Lypla2	2.06846e-07	1.94769	4.79966e-09	2.42882	0.00212577	-1.24702
17736791	ENSRNOT00000014423 // Fam134b // family with sequence similarity 134, member B // 2q22	Fam134b	0.235358	-1.21299	0.0424288	-1.34765	0.630189	1.11102
17736789	ENSRNOT00000014423 // Fam134b // family with sequence similarity 134, member B // 2q22	Fam134b	0.842332	-1.07035	0.999643	1.00012	0.876239	-1.07048
17791329	ENSRNOT00000014437 // Npvf // neuropeptide VF precursor // 4q24 // 60570 /// NM_023952	Npvf	0.967787	-1.0076	0.290872	-1.13552	0.451797	1.12695
17736949	ENSRNOT00000014439 // Dap // death-associated protein // 2q22 // 64322 /// NM_022526 //	Dap	0.053699	1.15629	0.00110317	1.29498	0.183287	-1.11994
17840705	ENSRNOT00000014456 // Lalba // lactalbumin, alpha // 7q36 // 24528 /// NM_012594 // Lal	Lalba	0.734892	-1.03212	0.672008	1.0335	0.496409	-1.0667
17781502	ENSRNOT00000014468 // Dlx6 // distal-less homeobox 6 // 4q13 // 500023	Dlx6	0.223761	-1.11907	0.332171	-1.08744	0.849525	-1.02909
17763888	ENSRNOT00000014484 // Celf1 // CUGBP, Elav-like family member 1 // 3q24 // 362160 /// N	Celf1	7.49167e-05	1.1777	7.61111e-07	1.28262	0.0124976	-1.08909
17854039	ENSRNOT00000014491 // Scg3 // secretogranin III // 8q24 // 116635 /// ENSRNOT0000006768	Scg3	0.00484209	-1.19063	0.00589824	-1.16999	0.859203	-1.01764
17809201	ENSRNOT00000014514 // Zyg11a // zyg-11 homolog A (C. elegans) // 5q35 // 313482	Zyg11a	0.822934	-1.01997	0.955976	-1.00459	0.897581	-1.01531
17855148	ENSRNOT00000014519 // Tmem108 // transmembrane protein 108 // 8q32 // 300967	Tmem108	0.707235	1.05455	0.437769	1.091	0.860699	-1.03456
17848516	ENSRNOT00000014532 // Dync1li1 // dynein cytoplasmic 1 light intermediate chain 1 // 8q	Dync1li1	0.0723633	-1.08622	0.826689	-1.01154	0.169648	-1.07383
17856878	ENSRNOT00000014548 // Slc5a7 // solute carrier family 5 (choline transporter), member 7	Slc5a7	0.00054642	-1.67455	0.000137082	-1.74654	0.840034	1.04299
17849414	ENSRNOT00000014560 // Birc2 // baculoviral IAP repeat-containing 2 // 8q11 // 60371 ///	Birc2	0.26555	-1.08808	0.000259039	-1.35245	0.00897733	1.24297
17747319	ENSRNOT00000014562 // Nhlrc3 // NHL repeat containing 3 // 2q26 // 310416 /// XM_227139	Nhlrc3	0.875861	1.01968	0.850054	-1.01927	0.780092	1.03933
17633433	ENSRNOT00000014573 // Gabra5 // gamma-aminobutyric acid (GABA) A receptor, alpha 5 // 1	Gabra5	0.00144345	-1.19723	3.74225e-06	-1.4077	0.00538573	1.1758
17848531	ENSRNOT00000014585 // Cmtm6 // CKLF-like MARVEL transmembrane domain containing 6 // 8q	Cmtm6	0.000234102	1.53111	6.71183e-06	1.79764	0.113582	-1.17407
17612385	ENSRNOT00000014598 // LOC688452 // hypothetical protein LOC688452 // 1q12 // 688452 ///	LOC688452	0.00164247	-1.34642	0.000388035	-1.3917	0.807041	1.03362
17804588	ENSRNOT00000014625 // Icmt // isoprenylcysteine carboxyl methyltransferase // 5q36 // 1	Icmt	0.29622	1.05282	0.443976	1.03616	0.839201	1.01608
17804244	ENSRNOT00000014629 // LOC100366273 // rCG30986-like // --- // 100366273 /// ENSRNOT0000	LOC100366273	0.000397517	1.19008	8.66724e-07	1.38538	0.00200668	-1.1641
17751427	ENSRNOT00000014658 // Hadh // hydroxyacyl-CoA dehydrogenase // 2q43 // 113965 /// NM_05	Hadh	0.00226941	-1.25803	3.69199e-05	-1.42829	0.0903489	1.13534
17776090	ENSRNOT00000014664 // Ttbk2 // tau tubulin kinase 2 // 3q35 // 311349 /// ENSRNOT000000	Ttbk2	0.140445	-1.11545	0.00699592	-1.21352	0.336061	1.08792
17648841	ENSRNOT00000014672 // Foxn1 // forkhead box N1 // 10q25 // 287469 /// NM_001100648 // F	Foxn1	0.906583	1.01353	0.718871	-1.03127	0.703912	1.04522
17737204	ENSRNOT00000014701 // Fabp4 // fatty acid binding protein 4, adipocyte // 2q23 // 79451	Fabp4	0.72221	-1.0767	0.490988	-1.1206	0.891481	1.04077
17707924	ENSRNOT00000014704 // Slc25a4 // solute carrier family 25 (mitochondrial carrier; adeni	Slc25a4	0.282577	-1.02358	0.450188	-1.01564	0.817697	-1.00782
17743546	ENSRNOT00000014725 // Pigk // phosphatidylinositol glycan anchor biosynthesis, class K	Pigk	0.176675	-1.07082	0.0407477	-1.09965	0.719234	1.02692
17635559	ENSRNOT00000014730 // Olr97 // olfactory receptor 97 // 1q32 // 293238	Olr97	0.270579	1.10056	0.922822	1.00984	0.402799	1.08984
17735889	ENSRNOT00000014761 // Arl15 // ADP-ribosylation factor-like 15 // 2q14 // 689079	Arl15	0.624971	1.03397	0.795286	-1.01688	0.501889	1.05143
17746253	ENSRNOT00000014762 // Lrrcc1 // leucine rich repeat and coiled-coil domain containing 1	Lrrcc1	0.257559	-1.15028	0.769777	1.03922	0.185689	-1.1954
17815433	ENSRNOT00000014763 // Twist1 // twist homolog 1 (Drosophila) // 6q16 // 85489 /// NM_05	Twist1	0.93597	-1.01514	0.137024	1.19155	0.184365	-1.2096
17619793	ENSRNOT00000014764 // Calcb // calcitonin-related polypeptide, beta // 1q34 // 171519 /	Calcb	0.845959	-1.04233	3.18658e-07	4.16026	2.74121e-06	-4.33638
17878882	ENSRNOT00000014766 // Pramel3 // preferentially expressed antigen in melanoma-like 3 //	Pramel3	0.539409	-1.05038	0.945958	-1.00582	0.663461	-1.0443
17847293	ENSRNOT00000014770 // Dusp7 // dual specificity phosphatase 7 // 8q32 // 300980 /// X94	Dusp7	9.49131e-06	1.42823	1.68202e-07	1.6457	0.013387	-1.15227
17822830	ENSRNOT00000014775 // Pigh // phosphatidylinositol glycan anchor biosynthesis, class H	Pigh	0.826077	-1.02638	0.889391	1.01452	0.767813	-1.04128
17846345	ENSRNOT00000014783 // Dopey1 // dopey family member 1 // 8q31 // 315864 /// ENSRNOT0000	Dopey1	0.000727847	-1.23855	1.78379e-05	-1.3592	0.119824	1.09741
17711968	ENSRNOT00000014809 // Slc7a2 // solute carrier family 7 (cationic amino acid transporte	Slc7a2	0.000101721	-1.64002	5.7357e-07	-2.25161	0.00466028	1.37291
17874149	ENSRNOT00000014811 // LOC680663 // hypothetical protein LOC680663 // Xq35 // 680663	LOC680663	0.908324	-1.01926	0.0596686	1.2222	0.0817486	-1.24574
17830544	ENSRNOT00000014817 // Eif3s6ip // eukaryotic translation initiation factor 3, subunit 6	Eif3s6ip	0.00259001	1.15842	0.000134983	1.22076	0.320124	-1.05381
17660939	ENSRNOT00000014851 // Krt24 // keratin 24 // 10q32.1 // 287675	Krt24	0.838016	1.02293	0.862705	-1.0165	0.756097	1.03981
17769691	ENSRNOT00000014858 // Col20a1 // collagen, type XX, alpha 1 // 3q43 // 311716 /// ENSRN	Col20a1	0.143569	-1.12622	0.114801	-1.12495	0.994812	-1.00113
17700736	ENSRNOT00000014859 // Ipo5 // importin 5 // 15q24 // 306182 /// FQ214398 // Ipo5 // imp	Ipo5	2.4219e-06	1.8098	3.07872e-08	2.35142	0.00239677	-1.29927
17735210	ENSRNOT00000014860 // Arsb // arylsulfatase B // 2q12 // 25227 /// NM_033443 // Arsb //	Arsb	0.115357	1.09703	0.00737421	1.16515	0.402891	-1.0621
17706642	ENSRNOT00000014862 // Dydc1 // DPY30 domain containing 1 // 16p14 // 688433	Dydc1	0.942881	1.00454	0.2875	1.04395	0.47692	-1.03923
17660565	ENSRNOT00000014863 // Gpr179 // G protein-coupled receptor 179 // 10q31 // 287657	Gpr179	0.968412	1.00485	0.714711	1.03277	0.842231	-1.02778
17652125	ENSRNOT00000014867 // Tcam1 // testicular cell adhesion molecule 1 homolog (mouse) // 1	Tcam1	0.318537	1.1517	0.278844	1.14801	0.991598	1.00322
17610868	ENSRNOT00000014917 // Lama2 // laminin, alpha 2 // 1p12 // 309368 /// ENSRNOT0000006144	Lama2	0.834963	1.09447	0.457543	-1.26845	0.411408	1.38828
17866827	ENSRNOT00000014921 // RGD1560925 // similar to 2610034M16Rik protein // 9q36 // 501196	RGD1560925	0.744506	1.02675	0.773492	1.02045	0.961104	1.00617
17612422	ENSRNOT00000014930 // Taf5l // TAF5-like RNA polymerase II, p300/CBP-associated factor	Taf5l	0.610602	1.11017	0.0147322	1.49987	0.120054	-1.35102
17746150	ENSRNOT00000014938 // March6 // membrane-associated ring finger (C3HC4) 6 // 2q22 // 29	2006-03-01	0.832172	-1.01392	0.971844	-1.00216	0.892425	-1.01173
17746515	ENSRNOT00000014970 // Cpa3 // carboxypeptidase A3, mast cell // 2q24 // 54242 /// NM_01	Cpa3	0.858904	1.02948	0.914651	-1.01529	0.818319	1.04522
17633748	ENSRNOT00000014988 // Tjp1 // tight junction protein 1 // 1q22 // 292994 /// NM_0011062	Tjp1	0.0247486	-1.08784	1.93515e-07	-1.42993	1.51937e-05	1.31447
17830578	ENSRNOT00000015009 // Polr2f // polymerase (RNA) II (DNA directed) polypeptide F // 7q3	Polr2f	0.00209502	1.11781	6.80835e-05	1.172	0.201483	-1.04847
17801739	ENSRNOT00000015033 // Rims3 // regulating synaptic membrane exocytosis 3 // 5q36 // 650	Rims3	0.00179706	-1.30494	0.000268044	-1.36877	0.656384	1.04892
17704384	ENSRNOT00000015035 // Sftpc // surfactant protein C // 15p11 // 50683 /// NM_017342 //	Sftpc	0.521054	1.05616	0.911379	1.01008	0.679988	1.04562
17846440	ENSRNOT00000015057 // Nt5e // 5' nucleotidase, ecto // 8q31 // 58813 /// NM_021576 // N	Nt5e	0.859077	1.05384	0.0269657	1.56016	0.0963325	-1.48046
17742680	ENSRNOT00000015077 // Papss1 // 3'-phosphoadenosine 5'-phosphosulfate synthase 1 // 2q4	Papss1	0.0832496	1.15789	0.0098207	1.23504	0.567969	-1.06663
17739291	ENSRNOT00000015081 // Pdgfc // platelet derived growth factor C // 2q33 // 79429 /// NM	Pdgfc	0.022198	-1.16856	5.7925e-06	-1.54947	0.00099994	1.32597
17816982	ENSRNOT00000015083 // Arg2 // arginase type II // 6q24 // 29215 /// NM_019168 // Arg2 /	Arg2	0.0505252	-1.18396	0.0159061	-1.21902	0.840012	1.02961
17875489	ENSRNOT00000015085 // Slc25a6 // solute carrier family 25 (mitochondrial carrier; adeni	Slc25a6	0.0888612	1.15554	0.00979762	1.23588	0.549118	-1.06953
17776141	ENSRNOT00000015086 // Ubr1 // ubiquitin protein ligase E3 component n-recognin 1 // 3q3	Ubr1	0.223267	-1.0573	0.0246191	-1.09874	0.503715	1.0392
17808508	ENSRNOT00000015094 // Mllt3 // myeloid/lymphoid or mixed-lineage leukemia (trithorax ho	Mllt3	0.70152	-1.0287	0.991088	1.00085	0.747637	-1.02957
17616644	ENSRNOT00000015109 // Myod1 // myogenic differentiation 1 // 1q22 // 337868 /// NM_1760	Myod1	0.806669	1.02768	0.757696	1.02912	0.994478	-1.0014
17848650	ENSRNOT00000015113 // Itga9 // integrin, alpha 9 // 8q32 // 685004	Itga9	0.873704	1.02789	0.00128529	-1.50913	0.00281792	1.55122
17807464	ENSRNOT00000015114 // Epb41l4b // erythrocyte membrane protein band 4.1 like 4B // 5q24	Epb41l4b	0.00345506	-1.27626	0.000308435	-1.36642	0.490834	1.07065
17610635	ENSRNOT00000015115 // RGD1308124 // similar to KIAA1357 protein // 1p12 // 308631	RGD1308124	0.212577	1.08992	0.154683	1.09346	0.981468	-1.00325
17824446	ENSRNOT00000015122 // Ckb // creatine kinase, brain // 6q32 // 24264 /// NM_012529 // C	Ckb	0.064396	1.08904	0.125505	-1.06787	0.00515029	1.16296
17765801	ENSRNOT00000015124 // Usp8 // ubiquitin specific peptidase 8 // 3q36 // 296121 /// NM_0	Usp8	4.83374e-05	-1.20579	8.08455e-07	-1.3062	0.0269239	1.08327
17881130	ENSRNOT00000015131 // Hivep2 // human immunodeficiency virus type I enhancer binding pr	Hivep2	0.739362	1.03996	0.0845786	1.15993	0.321558	-1.11536
17636411	ENSRNOT00000015140 // Cyp2r1 // cytochrome P450, family 2, subfamily r, polypeptide 1 /	Cyp2r1	0.0665696	1.11298	0.000378777	1.2595	0.0538651	-1.13164
17708216	ENSRNOT00000015142 // Lonrf1 // LON peptidase N-terminal domain and ring finger 1 // 16	Lonrf1	0.00264322	1.34317	6.50255e-06	1.77725	0.0067341	-1.32317
17871740	ENSRNOT00000015146 // LOC100362724 // hypothetical protein LOC100362724 // --- // 10036	LOC100362724	0.662676	1.04906	0.287162	1.09659	0.748995	-1.04531
17843000	ENSRNOT00000015177 // Srpr // signal recognition particle receptor ('docking protein')	Srpr	0.000194485	1.24158	2.99747e-05	1.27613	0.672038	-1.02783
17643232	ENSRNOT00000015186 // Prdx3 // peroxiredoxin 3 // 1q55 // 64371 /// NM_022540 // Prdx3	Prdx3	0.00147192	1.22351	1.06276e-05	1.40472	0.0260347	-1.14811
17634459	ENSRNOT00000015218 // Sec11a // SEC11 homolog A (S. cerevisiae) // 1q31 // 65166	Sec11a	0.0278891	1.18492	0.00015893	1.40064	0.0466398	-1.18205
17652935	ENSRNOT00000015221 // Aanat // aralkylamine N-acetyltransferase // 10q32.3 // 25120 ///	Aanat	0.774046	1.04247	0.788532	-1.03395	0.628572	1.07786
17863073	ENSRNOT00000015223 // Gpr116 // G protein-coupled receptor 116 // 9q12 // 245977 /// NM	Gpr116	0.785588	1.01678	0.25972	1.05148	0.60038	-1.03413
17826543	ENSRNOT00000015257 // Med16 // mediator complex subunit 16 // 7q11 // 299607 /// NM_001	Med16	0.0577832	1.10886	0.398074	1.04598	0.378329	1.06012
17731937	ENSRNOT00000015272 // Irx5 // iroquois homeobox 5 // 19p11 // 498918 /// NM_001030044 /	Irx5	0.394027	1.11292	0.505679	1.08041	0.884175	1.03009
17807493	ENSRNOT00000015276 // Ptpn3 // protein tyrosine phosphatase, non-receptor type 3 // 5q2	Ptpn3	0.00718614	1.25213	3.05666e-06	1.74842	0.00100933	-1.39635
17810220	ENSRNOT00000015278 // LOC680700 // similar to ribosomal protein L10a // 5q36 // 680700	LOC680700	0.00260448	1.57242	0.000250009	1.76769	0.51005	-1.12419
17792617	ENSRNOT00000015296 // Tet3 // tet methylcytosine dioxygenase 3 // 4q34 // 680576 /// EN	Tet3	0.00448335	-1.23251	0.036196	-1.14393	0.370371	-1.07744
17735924	ENSRNOT00000015306 // Emb // embigin // 2q15 // 114511 /// NM_053719 // Emb // embigin	Emb	0.785834	-1.02489	0.159413	1.09553	0.134984	-1.1228
17780827	ENSRNOT00000015322 // Napepld // N-acyl phosphatidylethanolamine phospholipase D // 4q1	Napepld	0.232369	-1.07377	0.00218586	1.19845	0.0007743	-1.28686
17698171	ENSRNOT00000015331 // Arhgef40 // Rho guanine nucleotide exchange factor (GEF) 40 // 15	Arhgef40	0.000187119	1.47629	2.67246e-06	1.78543	0.0337464	-1.2094
17807027	ENSRNOT00000015338 // RGD1565350 // similar to Shb protein // 5q22 // 362513 /// ENSRNO	RGD1565350	0.000295704	1.32738	1.00895e-05	1.46725	0.154438	-1.10537
17749130	ENSRNOT00000015351 // S100a9 // S100 calcium binding protein A9 // 2q34 // 94195 /// NM	S100a9	0.255173	1.07426	0.30003	1.06194	0.917379	1.01161
17699345	ENSRNOT00000015367 // Fgf9 // fibroblast growth factor 9 // 15p12 // 25444 /// NM_01295	Fgf9	0.0684507	-1.29695	0.0491225	1.29898	0.00252966	-1.68472
17751233	ENSRNOT00000015386 // Ank2 // ankyrin 2, neuronal // 2q42 // 362036 /// ENSRNOT00000055	Ank2	0.0170701	-1.13102	1.08004e-06	-1.49184	0.000145978	1.31901
17858856	ENSRNOT00000015393 // Tpp2 // tripeptidyl peptidase II // 9q22 // 81815 /// NM_031137 /	Tpp2	0.048696	1.13941	0.000926818	1.2617	0.170964	-1.10733
17611232	ENSRNOT00000015395 // Rspo3 // R-spondin 3 // 1p11 // 498997 /// NM_001100990 // Rspo3	Rspo3	0.249108	-1.32549	0.00357539	-1.99107	0.120643	1.50214
17874778	ENSRNOT00000015401 // Slitrk2 // SLIT and NTRK-like family, member 2 // Xq37 // 309349	Slitrk2	0.041607	-1.2137	6.74233e-05	-1.58723	0.0121987	1.30776
17809165	ENSRNOT00000015420 // Scp2 // sterol carrier protein 2 // 5q35 // 25541 /// NM_138508 /	Scp2	0.00860027	-1.28736	3.77675e-05	-1.61797	0.0250692	1.25681
17786376	ENSRNOT00000015427 // LOC680385 // similar to Sjogren syndrome antigen B // 4q42 // 680	LOC680385	0.795526	-1.06964	0.94338	1.01729	0.788009	-1.08814
17743696	ENSRNOT00000015434 // Lrrc40 // leucine rich repeat containing 40 // 2q45 // 310946 ///	Lrrc40	0.656245	1.04725	0.0117382	1.2318	0.0868935	-1.17622
17698650	ENSRNOT00000015468 // Lrp10 // low-density lipoprotein receptor-related protein 10 // 1	Lrp10	0.00598314	1.21091	0.00230644	1.22691	0.913608	-1.01321
17626306	ENSRNOT00000015495 // Slk // STE20-like kinase // 1q54 // 54308 /// NM_019349 // Slk //	Slk	0.865319	-1.01875	0.0478945	1.15547	0.0584292	-1.17714
17634338	ENSRNOT00000015521 // Furin // furin (paired basic amino acid cleaving enzyme) // 1q31	Furin	0.312697	1.09695	0.00017989	1.45748	0.00515029	-1.32867
17792243	ENSRNOT00000015562 // Usp39 // ubiquitin specific peptidase 39 // 4q33 // 297336 /// NM	Usp39	0.0762231	1.11279	0.000899974	1.23717	0.112845	-1.11177
17794709	ENSRNOT00000015570 // Clstn3 // calsyntenin 3 // 4q42 // 171393 /// NM_134376 // Clstn3	Clstn3	0.00156072	-1.18582	0.000307102	-1.21365	0.74976	1.02347
17787052	ENSRNOT00000015570 // Clstn3 // calsyntenin 3 // 4q42 // 171393 /// NM_134376 // Clstn3	Clstn3	0.498307	-1.06591	0.770499	-1.02749	0.781464	-1.03739
17829894	ENSRNOT00000015578 // Bai1 // brain-specific angiogenesis inhibitor 1 // 7q34 // 362931	Bai1	0.0036848	-1.34169	0.00275395	-1.32848	0.958387	-1.00994
17862507	ENSRNOT00000015584 // Kif6 // kinesin family member 6 // 9q11 // 171291 /// AF035952 //	Kif6	0.012455	-1.41042	4.50059e-05	-1.97977	0.0223396	1.40367
17707739	ENSRNOT00000015623 // Neil3 // nei endonuclease VIII-like 3 (E. coli) // 16p11 // 29072	Neil3	0.925769	1.01342	0.00134471	1.3876	0.005827	-1.36922
17848541	ENSRNOT00000015643 // Osbpl10 // oxysterol binding protein-like 10 // 8q32 // 316039	Osbpl10	0.611717	-1.08073	0.357262	1.1227	0.188948	-1.21334
17787061	ENSRNOT00000015678 // C1rl // complement component 1, r subcomponent-like // 4q42 // 40	C1rl	0.912898	1.01601	0.0471311	-1.20468	0.0673542	1.22396
17783767	ENSRNOT00000015692 // Aqp1 // aquaporin 1 // 4q24 // 25240 /// NM_012778 // Aqp1 // aqu	Aqp1	0.990674	1.00287	0.419266	-1.14885	0.537841	1.15214
17828900	ENSRNOT00000015707 // Kcns2 // potassium voltage-gated channel, delayed-rectifier, subf	Kcns2	0.267478	-1.16881	0.0116647	-1.38712	0.278034	1.18677
17731941	ENSRNOT00000015718 // Fto // fat mass and obesity associated // 19p11 // 291905 /// NM_	Fto	0.960585	-1.00416	0.296596	-1.05812	0.466437	1.05373
17780786	ENSRNOT00000015733 // Slc26a5 // solute carrier family 26, member 5 (prestin) // 4q11 /	Slc26a5	0.655861	1.0269	0.970742	-1.00228	0.686607	1.02924
17763917	ENSRNOT00000015757 // Psmc3 // proteasome (prosome, macropain) 26S subunit, ATPase 3 //	Psmc3	0.0666732	1.09163	0.000179897	1.23054	0.0240689	-1.12724
17776215	ENSRNOT00000015777 // Tgm5 // transglutaminase 5 // 3q35 // 691929 /// ENSRNOT000000561	Tgm5	0.682704	-1.03867	0.679788	-1.03376	0.974646	-1.00475
17714628	ENSRNOT00000015786 // Auh // AU RNA binding protein/enoyl-CoA hydratase // 17p14 // 361	Auh	0.518435	-1.04967	0.00432356	-1.2074	0.0549646	1.15026
17707362	ENSRNOT00000015799 // Lzts1 // leucine zipper, putative tumor suppressor 1 // 16p14 //	Lzts1	0.941846	-1.01408	0.494454	1.09246	0.548672	-1.10784
17790584	ENSRNOT00000015808 // Mtpn // myotrophin // 4q22 // 79215 /// NM_024374 // Mtpn // myot	Mtpn	0.211817	1.04329	0.00282699	1.10504	0.117161	-1.05919
17662434	ENSRNOT00000015818 // Gh1 // growth hormone 1 // 10q32 // 24391 /// NM_001034848 // Gh1	Gh1	0.629814	1.03432	0.903282	-1.00851	0.599176	1.04313
17814426	ENSRNOT00000015820 // Kif3c // kinesin family member 3C // 6q14 // 85248 /// NM_053486	Kif3c	0.0959623	-1.11486	0.468464	-1.04811	0.451762	-1.06369
17765853	ENSRNOT00000015843 // Blvra // biliverdin reductase A // 3q36 // 116599 /// NM_053850 /	Blvra	0.235043	-1.14348	0.884414	-1.01875	0.387616	-1.12243
17617351	ENSRNOT00000015845 // Pcsk6 // proprotein convertase subtilisin/kexin type 6 // 1q22 //	Pcsk6	0.289352	1.05624	0.000196126	-1.23557	0.000162085	1.30506
17782474	ENSRNOT00000015863 // Chrm2 // cholinergic receptor, muscarinic 2 // 4q22 // 81645	Chrm2	0.0507474	-1.18294	0.000140275	-1.46794	0.0235458	1.24093
17743007	ENSRNOT00000015870 // Adh7 // alcohol dehydrogenase 7 (class IV), mu or sigma polypepti	Adh7	0.181453	-1.18728	0.186267	-1.16889	0.950101	-1.01574
17705341	ENSRNOT00000015890 // Slc15a1 // solute carrier family 15 (oligopeptide transporter), m	Slc15a1	0.639581	-1.03416	0.710493	-1.02421	0.932576	-1.00971
17736972	ENSRNOT00000015904 // Tas2r119 // taste receptor, type 2, member 119 // 2q22 // 78979 /	Tas2r119	0.597948	1.04083	0.708339	1.02634	0.904699	1.01411
17712775	ENSRNOT00000015908 // Myom2 // myomesin 2 // 16q12.5 // 306616 /// NM_001169141 // Myom	Myom2	0.393322	-1.11212	0.0108528	-1.32564	0.175645	1.192
17714328	ENSRNOT00000015916 // Neurog1 // neurogenin 1 // 17p14 // 29410 /// NM_019207 // Neurog	Neurog1	0.839081	-1.02544	0.719833	-1.03595	0.955876	1.01025
17790879	ENSRNOT00000015921 // RGD1563986 // similar to RIKEN cDNA E330009J07 gene // 4q22 // 31	RGD1563986	0.000288256	-1.35509	1.49096e-05	-1.47904	0.261361	1.09147
17732930	ENSRNOT00000015929 // Zfp827 // zinc finger protein 827 // 19q11 // 291940 /// ENSRNOT0	Zfp827	0.00155225	-1.25473	4.87755e-05	-1.37998	0.185804	1.09982
17793337	ENSRNOT00000015944 // Trh // thyrotropin releasing hormone // 4q34-q41 // 25569 /// NM_	Trh	0.0448618	1.28566	2.34912e-07	3.24778	1.47461e-05	-2.52615
17636397	ENSRNOT00000015946 // Psma1 // proteasome (prosome, macropain) subunit, alpha type 1 //	Psma1	6.38326e-05	1.24878	3.38165e-07	1.4377	0.0033135	-1.15128
17844775	ENSRNOT00000015963 // Myo9a // myosin IXA // 8q24 // 171296 /// ENSRNOT00000058287 // M	Myo9a	0.0124716	-1.2364	0.00057904	-1.36071	0.327527	1.10054
17662441	ENSRNOT00000015976 // Cd79b // Cd79b molecule, immunoglobulin-associated beta // 10q32.	Cd79b	0.823162	-1.03208	0.758931	-1.03631	0.985779	1.0041
17729109	ENSRNOT00000015985 // Slc10a7 // solute carrier family 10 (sodium/bile acid cotransport	Slc10a7	6.6814e-06	1.44281	1.58443e-06	1.46052	0.890173	-1.01227
17699548	ENSRNOT00000016027 // Pinx1 // PIN2/TERF1 interacting, telomerase inhibitor 1 // 15p12	Pinx1	7.95636e-09	1.86085	2.46443e-10	2.25098	0.000203486	-1.20965
17740409	ENSRNOT00000016034 // S100a3 // S100 calcium binding protein A3 // 2q34 // 114216 /// N	S100a3	0.166652	1.28569	0.0025706	1.72894	0.137576	-1.34476
17859864	ENSRNOT00000016038 // Zdbf2 // zinc finger, DBF-type containing 2 // 9q31 // 501153	Zdbf2	0.000359816	-1.36189	0.000243835	-1.34134	0.904699	-1.01532
17739305	ENSRNOT00000016039 // Accn5 // amiloride-sensitive cation channel 5, intestinal // 2q33	Accn5	0.288874	1.06376	0.90976	1.00755	0.435223	1.05579
17840603	ENSRNOT00000016044 // Col2a1 // collagen, type II, alpha 1 // 7q36 // 25412 /// NM_0129	Col2a1	0.849265	-1.01379	0.614124	-1.02793	0.880316	1.01394
17855362	ENSRNOT00000016056 // Abhd14a // abhydrolase domain containing 14A // 8q32 // 300982 //	Abhd14a	0.728891	-1.06222	0.548689	1.08753	0.392116	-1.1552
17823410	ENSRNOT00000016057 // Ngb // neuroglobin // 6q31 // 85382 /// NM_033359 // Ngb // neuro	Ngb	0.214448	-1.18478	0.00553205	-1.43863	0.19952	1.21426
17807527	ENSRNOT00000016068 // LOC685849 // hypothetical protein LOC685849 // 5q24 // 685849	LOC685849	0.0095005	-1.3506	0.0284463	-1.25755	0.6475	-1.07399
17710457	ENSRNOT00000016075 // Fam190b // family with sequence similarity 190, member B // 16p14	Fam190b	0.00935894	1.06474	0.588513	1.01301	0.0505806	1.05107
17737360	ENSRNOT00000016083 // Cp // ceruloplasmin (ferroxidase) // 2q24 // 24268 /// NM_012532	Cp	0.0738932	-1.12506	3.51762e-08	-2.17978	1.68993e-06	1.93748
17790596	ENSRNOT00000016088 // Ptn // pleiotrophin // 4q22 // 24924 /// NM_017066 // Ptn // plei	Ptn	0.221563	1.0616	0.0182475	-1.11232	0.00334974	1.18084
17852685	ENSRNOT00000016104 // Acsbg1 // acyl-CoA synthetase bubblegum family member 1 // 8q22-q	Acsbg1	0.0145842	-1.1354	4.32173e-07	-1.56077	5.1081e-05	1.37464
17808407	ENSRNOT00000016130 // Psip1 // PC4 and SFRS1 interacting protein 1 // 5q31 // 313323 //	Psip1	0.0228287	-1.0999	0.00422236	-1.12479	0.71348	1.02264
17785266	ENSRNOT00000016137 // Copg // coatomer protein complex, subunit gamma // 4q34 // 297428	Copg	0.915102	-1.00535	0.384374	-1.02992	0.613377	1.02444
17730386	ENSRNOT00000016143 // Wwox // WW domain-containing oxidoreductase // 19q12 // 292041 //	Wwox	0.508145	-1.03432	0.88246	-1.00784	0.694238	-1.02627
17851781	ENSRNOT00000016145 // Trappc4 // trafficking protein particle complex 4 // 8q22 // 3670	Trappc4	0.78252	-1.01719	0.115146	1.07184	0.0991568	-1.09027
17641032	ENSRNOT00000016164 // Pcsk5 // proprotein convertase subtilisin/kexin type 5 // 1q43 //	Pcsk5	0.147517	-1.15868	0.00778287	-1.29774	0.347945	1.12001
17841480	ENSRNOT00000016205 // Csad // cysteine sulfinic acid decarboxylase // 7q36 // 60356 ///	Csad	0.57486	-1.06937	0.0019338	-1.38943	0.02263	1.2993
17820641	ENSRNOT00000016206 // LOC100359615 // Uncharacterized protein C2orf16-like // --- // 10	LOC100359615	0.526592	1.05677	0.857783	1.016	0.732991	1.04013
17824462	ENSRNOT00000016208 // LOC100359601 // rCG27697-like // --- // 100359601	LOC100359601	0.746163	1.05978	0.0041901	1.49451	0.0274632	-1.4102
17782672	ENSRNOT00000016217 // Ssbp1 // single-stranded DNA binding protein 1 // 4q22 // 54304 /	Ssbp1	0.865408	1.01533	0.235465	1.07466	0.492584	-1.05844
17654468	ENSRNOT00000016221 // Tsc2 // tuberous sclerosis 2 // 10q12 // 24855 /// NM_012680 // T	Tsc2	0.725053	-1.02185	0.232515	-1.05643	0.62071	1.03384
17855233	ENSRNOT00000016222 // Acpp // acid phosphatase, prostate // 8q32 // 56780 /// ENSRNOT00	Acpp	0.698733	1.04508	0.763823	1.03094	0.9381	1.01372
17874794	ENSRNOT00000016228 // Fmr1 // fragile X mental retardation 1 // Xq37 // 24948 /// NM_05	Fmr1	0.352926	-1.08021	0.260561	-1.08637	0.970524	1.0057
17823417	ENSRNOT00000016242 // Pomt2 // protein-O-mannosyltransferase 2 // 6q31 // 688673	Pomt2	0.570689	1.04635	0.551315	1.04276	0.980416	1.00344
17843026	ENSRNOT00000016248 // Cdon // Cdon homolog (mouse) // 8q21 // 50938 /// NM_017358 // Cd	Cdon	0.00539636	-1.3062	6.28985e-06	-1.79178	0.00333629	1.37175
17714304	ENSRNOT00000016252 // Lect2 // leukocyte cell-derived chemotaxin 2 // 17p14 // 361205 /	Lect2	0.305047	-1.05797	0.558881	-1.03161	0.751496	-1.02555
17727551	ENSRNOT00000016259 // Rrad // Ras-related associated with diabetes // 19p14 // 83521 //	Rrad	0.738033	-1.05248	0.138925	-1.18072	0.448756	1.12184
17852444	ENSRNOT00000016263 // Fdx1 // ferredoxin 1 // 8q24 // 29189 /// NM_017126 // Fdx1 // fe	Fdx1	0.397134	-1.10851	0.791421	-1.03361	0.658914	-1.07246
17627246	ENSRNOT00000016273 // Utrn // utrophin // 1p13 // 25600 /// NM_013070 // Utrn // utroph	Utrn	0.0193096	-1.17323	0.000252917	-1.32175	0.108537	1.12659
17634291	ENSRNOT00000016281 // Man2a2 // mannosidase 2, alpha 2 // 1q31 // 308757 /// NM_0011075	Man2a2	0.896904	-1.01756	0.435577	-1.07486	0.685813	1.05631
17610659	ENSRNOT00000016286 // Ifngr1 // interferon gamma receptor 1 // 1p12 // 116465 /// NM_05	Ifngr1	0.134882	-1.15331	0.0176183	-1.23754	0.57923	1.07303
17857755	ENSRNOT00000016291 // Cd2ap // CD2-associated protein // 9q12 // 316258 /// NM_181475 /	Cd2ap	0.0172437	1.25197	0.0139227	1.24285	0.967409	1.00734
17823431	ENSRNOT00000016324 // Sptlc2 // serine palmitoyltransferase, long chain base subunit 2	Sptlc2	0.0873256	1.08704	0.126856	1.07161	0.863988	1.0144
17802591	ENSRNOT00000016325 // Snrnp40 // small nuclear ribonucleoprotein 40 (U5) // 5q36 // 313	Snrnp40	0.000552968	1.2599	1.38901e-05	1.38913	0.11533	-1.10257
17794729	ENSRNOT00000016330 // C1s // complement component 1, s subcomponent // 4q42 // 192262 /	C1s	0.800274	-1.03487	2.14639e-06	-2.13168	2.21773e-05	2.05985
17761438	ENSRNOT00000016341 // Golga2 // golgin A2 // 3p11 // 64528 /// NM_022596 // Golga2 // g	Golga2	0.172177	-1.13496	0.0531148	-1.17832	0.796459	1.03821
17618381	ENSRNOT00000016361 // Gab2 // GRB2-associated binding protein 2 // 1q33.2-q33.3 // 8447	Gab2	0.735328	1.01176	0.494068	1.01887	0.884	-1.00703
17839120	ENSRNOT00000016362 // Baiap2l2 // BAI1-associated protein 2-like 2 // 7q34 // 685357	Baiap2l2	0.948173	-1.00445	0.888421	1.00749	0.880845	-1.01197
17734874	ENSRNOT00000016372 // Glrx // glutaredoxin (thioltransferase) // 2q11 // 64045 /// NM_0	Glrx	0.00511536	-1.2592	0.000439808	-1.34909	0.48666	1.07139
17727809	ENSRNOT00000016386 // Csnk2a2 // casein kinase 2, alpha prime polypeptide // 19p13 // 3	Csnk2a2	0.608311	1.03021	0.0223292	1.11236	0.166822	-1.07974
17823444	ENSRNOT00000016389 // Alkbh // alkB, alkylation repair homolog (E. coli) // 6q31 // 362	Alkbh	0.149564	1.11478	0.000220251	1.37047	0.013887	-1.22936
17703490	ENSRNOT00000016416 // Cdadc1 // cytidine and dCMP deaminase domain containing 1 // 15p1	Cdadc1	0.000499129	-1.31261	5.96936e-06	-1.52404	0.0365106	1.16108
17620391	ENSRNOT00000016418 // Prkcb // protein kinase C, beta // 1q36 // 25023 /// NM_012713 //	Prkcb	0.0129612	-1.10521	0.743789	-1.01405	0.045152	-1.0899
17727558	ENSRNOT00000016419 // Cdh16 // cadherin 16 // 19p14 // 307614 /// NM_001012055 // Cdh16	Cdh16	0.623441	1.03208	0.81522	1.0145	0.850921	1.01733
17781395	ENSRNOT00000016423 // Col1a2 // collagen, type I, alpha 2 // 4q13 // 84352 /// NM_05335	Col1a2	0.836577	-1.03847	0.0665617	-1.26054	0.21246	1.21385
17656277	ENSRNOT00000016440 // Slc36a2 // solute carrier family 36 (proton/amino acid symporter)	Slc36a2	0.885952	-1.01883	0.914961	1.01174	0.842674	-1.03079
17807531	ENSRNOT00000016447 // Txn1 // thioredoxin 1 // 5q24 // 116484 /// NM_053800 // Txn1 //	Txn1	0.0499787	1.05379	0.013618	1.06504	0.805048	-1.01067
17788778	ENSRNOT00000016450 // Psmc2 // proteasome (prosome, macropain) 26S subunit, ATPase 2 //	Psmc2	0.257068	1.05545	0.00121381	1.16835	0.0439641	-1.10697
17708455	ENSRNOT00000016452 // Chrna6 // cholinergic receptor, nicotinic, alpha 6 // 16q12.3 //	Chrna6	0.992736	-1.0012	0.920837	-1.01125	0.957695	1.01005
17624295	ENSRNOT00000016454 // Glyat // glycine-N-acyltransferase // 1q43 // 293779 /// NM_00100	Glyat	0.66962	1.04069	0.509008	1.0524	0.939658	-1.01125
17817003	ENSRNOT00000016459 // Rad51b // RAD51 homolog B (S. cerevisiae) // 6q24 // 500679	Rad51b	0.0826713	1.16624	0.0188632	1.21815	0.746507	-1.04451
17731309	ENSRNOT00000016462 // Pdp2 // pyruvate dehyrogenase phosphatase catalytic subunit 2 //	Pdp2	0.0192992	-1.24008	0.538756	-1.05788	0.112554	-1.17223
17864439	ENSRNOT00000016465 // Dnah7 // dynein, axonemal, heavy polypeptide 7 // 9q22 // 252893	Dnah7	7.59396e-05	-1.61183	1.41917e-05	-1.67959	0.762725	1.04204
17618395	ENSRNOT00000016478 // Alg8 // asparagine-linked glycosylation 8, alpha-1,3-glucosyltran	Alg8	0.00244327	1.43262	4.82053e-05	1.72735	0.117191	-1.20572
17735945	ENSRNOT00000016485 // Fgf10 // fibroblast growth factor 10 // 2q15-q16 // 25443 /// NM_	Fgf10	0.904665	1.0282	0.0045909	-1.57456	0.00898384	1.61896
17794449	ENSRNOT00000016495 // Atp6v1e1 // ATPase, H+ transporting, lysosomal V1 subunit E1 // 4	Atp6v1e1	0.0293415	-1.15881	0.0299398	-1.14648	0.932978	-1.01075
17765394	ENSRNOT00000016529 // LOC311352 // similar to Adenosine deaminase CG11994-PA // 3q35 //	LOC311352	0.616421	-1.06129	0.247445	-1.11641	0.738836	1.05195
17711208	ENSRNOT00000016543 // Lpl // lipoprotein lipase // 16p14 // 24539 /// NM_012598 // Lpl	Lpl	0.0827666	-1.29108	0.00213744	-1.5884	0.21959	1.23028
17743029	ENSRNOT00000016556 // Adh6a // alcohol dehydrogenase 6A (class V) // 2q44 // 295498 ///	Adh6a	0.954523	1.00941	0.975084	1.00427	0.982165	1.00512
17858120	ENSRNOT00000016578 // Khdrbs2 // KH domain containing, RNA binding, signal transduction	Khdrbs2	0.000511076	-1.30798	0.000165321	-1.3251	0.911421	1.01309
17851823	ENSRNOT00000016580 // Cxcr5 // chemokine (C-X-C motif) receptor 5 // 8q22 // 29363 ///	Cxcr5	0.126916	1.0791	0.0796323	1.08383	0.963523	-1.00438
17706107	ENSRNOT00000016581 // Pbrm1 // polybromo 1 // 16p16 // 306254 /// ENSRNOT00000017492 //	Pbrm1	0.161007	-1.05528	0.00414218	-1.11423	0.20865	1.05586
17807015	ENSRNOT00000016582 // Exosc3 // exosome component 3 // 5q22 // 313243 /// NM_001107936	Exosc3	0.842025	1.03483	0.00429191	1.43261	0.021022	-1.38439
17862083	ENSRNOT00000016588 // Wash2 // WAS protein family homolog 2 // 9q37 // 367328 /// NM_00	Wash2	0.278128	1.10199	0.15984	1.11911	0.922235	-1.01554
17624305	ENSRNOT00000016593 // Keg1 // kidney expressed gene 1 // 1q43 // 171179 /// NM_134330 /	Keg1	0.998316	1.00021	0.758906	1.02251	0.842231	-1.0223
17788035	ENSRNOT00000016614 // Iapp // islet amyloid polypeptide // 4q44 // 24476 /// NM_012586	Iapp	0.439292	1.06445	0.52645	-1.048	0.188788	1.11554
17703778	ENSRNOT00000016616 // Msra // methionine sulfoxide reductase A // 15p12 // 29447	Msra	0.610464	-1.04349	0.0331565	-1.15196	0.224425	1.10395
17663630	ENSRNOT00000016622 // St6galnac2 // ST6 (alpha-N-acetyl-neuraminyl-2,3-beta-galactosyl-	St6galnac2	0.504382	-1.08626	0.0498844	-1.22304	0.376484	1.12592
17840737	ENSRNOT00000016623 // Adcy6 // adenylate cyclase 6 // 7q36 // 25289 /// NM_012821 // Ad	Adcy6	0.203543	1.12203	0.180207	1.1173	0.981468	1.00424
17782247	ENSRNOT00000016633 // Mkln1 // muskelin 1, intracellular mediator containing kelch moti	Mkln1	0.403723	-1.05076	0.237925	-1.0627	0.909547	1.01136
17618419	ENSRNOT00000016654 // Kctd14 // potassium channel tetramerisation domain containing 14	Kctd14	0.00220379	1.40723	0.00201455	1.37551	0.898989	1.02306
17870621	ENSRNOT00000016660 // Nkrf // NFKB repressing factor // Xq12 // 298316	Nkrf	0.806669	1.01595	0.0659947	1.08736	0.228423	-1.07028
17752044	ENSRNOT00000016668 // RGD1559958 // similar to RIKEN cDNA C030011O14 gene // 2q45 // 36	RGD1559958	0.000342171	-1.25738	1.3991e-05	-1.35564	0.20186	1.07814
17640830	ENSRNOT00000016690 // Cntf // ciliary neurotrophic factor // 1q43 // 25707 /// NM_01316	Cntf	3.04962e-06	-1.52758	1.0153e-08	-2.04678	0.000124042	1.33988
17717980	ENSRNOT00000016704 // Smad5 // SMAD family member 5 // 17p14 // 59328 /// NM_021692 //	Smad5	0.268445	-1.04657	0.662907	-1.01828	0.613368	-1.02778
17698058	ENSRNOT00000016721 // Olr1611 // olfactory receptor 1611 // 15p14 // 290009	Olr1611	0.985445	-1.00252	0.384809	1.08387	0.498578	-1.0866
17833926	ENSRNOT00000016733 // Wdr18 // WD repeat domain 18 // 7q11 // 314617 /// NM_001039027 /	Wdr18	0.0244467	1.17642	6.58043e-05	1.41807	0.0190697	-1.20542
17751073	ENSRNOT00000016739 // Abcd3 // ATP-binding cassette, subfamily D (ALD), member 3 // 2q4	Abcd3	0.001858	-1.22756	9.0057e-06	-1.43963	0.015809	1.17275
17624731	ENSRNOT00000016740 // Smarca2 // SWI/SNF related, matrix associated, actin dependent re	Smarca2	2.81513e-05	-1.32239	8.11974e-08	-1.62958	0.000549822	1.2323
17712815	ENSRNOT00000016745 // RGD1565043 // similar to Rho guanine nucleotide exchange factor (	RGD1565043	0.000745153	-1.1985	1.90057e-05	-1.29542	0.125568	1.08086
17645990	ENSRNOT00000016755 // Slc36a1 // solute carrier family 36 (proton/amino acid symporter)	Slc36a1	0.0195543	-1.19433	0.0012178	-1.28861	0.411868	1.07894
17794461	ENSRNOT00000016776 // Bid // BH3 interacting domain death agonist // 4q42 // 64625 ///	Bid	0.00799571	1.19264	7.17412e-06	1.49657	0.00287685	-1.25484
17658904	ENSRNOT00000016840 // Tlcd1 // TLC domain containing 1 // 10q25 // 287472 /// NM_001013	Tlcd1	0.00337273	-1.18531	4.56248e-05	-1.31439	0.0787712	1.10891
17747823	ENSRNOT00000016843 // Shox2 // short stature homeobox 2 // 2q31 // 25546 /// NM_013028	Shox2	0.206343	-1.23379	0.194317	-1.21845	0.968623	-1.01259
17864503	ENSRNOT00000016856 // Stk17b // serine/threonine kinase 17b // 9q31 // 170904 /// NM_13	Stk17b	0.00158641	1.38685	5.62606e-07	2.18685	0.000301126	-1.57685
17817694	ENSRNOT00000016884 // RGD1565693 // similar to GLE1-like, RNA export mediator isoform 1	RGD1565693	0.584996	-1.13726	0.458853	-1.16033	0.959943	1.02029
17858065	ENSRNOT00000016887 // Lmbrd1 // LMBR1 domain containing 1 // 9q13 // 246046 /// NM_1391	Lmbrd1	0.000376699	-1.26067	9.93999e-06	-1.38338	0.114481	1.09734
17760594	ENSRNOT00000016904 // Tsc1 // tuberous sclerosis 1 // 3p12 // 60445 /// NM_021854 // Ts	Tsc1	0.0549783	-1.12589	0.00259946	-1.20774	0.342762	1.0727
17857781	ENSRNOT00000016906 // Gpr115 // G protein-coupled receptor 115 // 9q12 // 501106	Gpr115	0.965019	-1.00386	0.747377	1.02118	0.792886	-1.02513
17708465	ENSRNOT00000016907 // Adrb3 // adrenergic, beta-3-, receptor // 16q12.3 // 25645 /// NM	Adrb3	0.851188	-1.02733	0.483883	-1.07624	0.777007	1.0476
17863125	ENSRNOT00000016940 // RGD1563020 // similar to OTTHUMP00000016566 // 9q12 // 301271	RGD1563020	0.00248956	-1.5779	0.000155133	-1.83108	0.370357	1.16045
17718397	ENSRNOT00000016942 // Syk // spleen tyrosine kinase // 17p14 // 25155 /// NM_012758 //	Syk	0.833161	1.0404	0.241202	-1.16791	0.22631	1.2151
17746481	ENSRNOT00000016953 // Crh // corticotropin releasing hormone // 2q24 // 81648 /// NM_03	Crh	0.12591	1.19949	1.85873e-06	2.40851	8.25186e-05	-2.00794
17737838	ENSRNOT00000016961 // Atp11b // ATPase, class VI, type 11B // 2q25 // 361929 /// BC0865	Atp11b	0.0168377	-1.14671	0.0362184	-1.11599	0.750549	-1.02753
17752029	ENSRNOT00000016967 // Nexn // nexilin (F actin binding protein) // 2q45 // 246172 /// E	Nexn	0.0119104	-1.2829	0.00556445	-1.29946	0.945801	1.01291
17811615	ENSRNOT00000016983 // Ephb2 // Eph receptor B2 // 5q36 // 313633 /// NM_001127319 // Ep	Ephb2	0.0557392	-1.19954	0.0045765	-1.30686	0.481017	1.08947
17612750	ENSRNOT00000017002 // Leng4 // leukocyte receptor cluster (LRC) member 4 // 1q12 // 308	Leng4	0.00470323	1.16636	2.24138e-05	1.32684	0.0227493	-1.13759
17788793	ENSRNOT00000017018 // Pmpcb // peptidase (mitochondrial processing) beta // 4q11 // 641	Pmpcb	0.00106474	1.18922	5.80313e-05	1.2568	0.309163	-1.05683
17854276	ENSRNOT00000017048 // Impg1 // interphotoreceptor matrix proteoglycan 1 // 8q31 // 6601	Impg1	0.959269	1.0063	0.745893	1.0297	0.872333	-1.02325
17811631	ENSRNOT00000017060 // C1qb // complement component 1, q subcomponent, B chain // 5q36 /	C1qb	0.0232604	1.21363	0.273456	1.09161	0.282533	1.11178
17612760	ENSRNOT00000017074 // Tmc4 // transmembrane channel-like 4 // 1q12 // 308310 /// NM_001	Tmc4	0.696205	-1.04254	0.549216	1.05394	0.367971	-1.09877
17719703	ENSRNOT00000017102 // Amph // amphiphysin // 17q11 // 60668 /// NM_022217 // Amph // am	Amph	0.000445672	-1.15747	9.20212e-08	-1.43502	5.2034e-05	1.2398
17853791	ENSRNOT00000017117 // Ccnb2 // cyclin B2 // 8q24 // 363088 /// NM_001009470 // Ccnb2 //	Ccnb2	0.0461822	1.34941	0.432462	1.12302	0.298178	1.20159
17857136	ENSRNOT00000017157 // Nfya // nuclear transcription factor-Y alpha // 9q12 // 29508 ///	Nfya	0.0887824	1.13112	0.00175645	1.26297	0.176664	-1.11656
17632098	ENSRNOT00000017166 // LOC100360318 // morphine related protein-2-like // --- // 1003603	LOC100360318	0.457395	1.06355	0.382445	1.06578	0.990133	-1.00209
17863501	ENSRNOT00000017169 // Col19a1 // collagen, type XIX, alpha 1 // 9q13 // 367236	Col19a1	0.772997	1.01913	0.78358	1.01559	0.972105	1.00348
17874856	ENSRNOT00000017180 // LOC100360413 // eukaryotic translation elongation factor 1 alpha	LOC100360413	0.653576	1.0677	0.850859	-1.02647	0.572522	1.09596
17721500	ENSRNOT00000017187 // Cables1 // Cdk5 and Abl enzyme substrate 1 // 18p13 // 307585 ///	Cables1	0.00621029	1.33168	0.733339	1.03717	0.0231305	1.28395
17748240	ENSRNOT00000017190 // Gucy1a3 // guanylate cyclase 1, soluble, alpha 3 // 2q33 // 49775	Gucy1a3	0.000416315	-1.5122	1.8365e-05	-1.72781	0.227819	1.14258
17703549	ENSRNOT00000017204 // Nupl1 // nucleoporin like 1 // 15p12 // 245922 /// NM_139091 // N	Nupl1	0.944346	-1.00491	0.00206716	1.15975	0.00526603	-1.16545
17816193	ENSRNOT00000017230 // RGD1565317 // similar to ubiquitin-like/S30 ribosomal fusion prot	RGD1565317	0.0308149	1.11708	0.000716306	1.20352	0.197987	-1.07738
17649015	ENSRNOT00000017230 // RGD1565317 // similar to ubiquitin-like/S30 ribosomal fusion prot	RGD1565317	0.415643	1.14524	0.0251903	1.37928	0.301113	-1.20436
17856227	ENSRNOT00000017243 // Stt3b // STT3, subunit of the oligosaccharyltransferase complex,	Stt3b	1.71787e-06	1.30142	5.71964e-07	1.29401	0.918102	1.00573
17862473	ENSRNOT00000017246 // Kcnh8 // potassium voltage-gated channel, subfamily H (eag-relate	Kcnh8	0.167014	-1.12211	0.0402705	-1.17014	0.73414	1.0428
17626357	ENSRNOT00000017283 // Ccdc147 // coiled-coil domain containing 147 // 1q54 // 309467	Ccdc147	0.972658	1.00369	0.505465	-1.04903	0.59728	1.0529
17642786	ENSRNOT00000017296 // Itprip // inositol 1,4,5-trisphosphate receptor interacting prote	Itprip	0.0945393	1.30255	0.000104066	2.07647	0.0094711	-1.59416
17850892	ENSRNOT00000017307 // Ddx25 // DEAD (Asp-Glu-Ala-Asp) box polypeptide 25 // 8q21 // 588	Ddx25	0.00892373	-1.16516	0.00131677	-1.20687	0.656392	1.0358
17734101	ENSRNOT00000017317 // Trhr2 // thyrotropin releasing hormone receptor 2 // 19q12 // 252	Trhr2	0.143578	-1.29548	0.0735066	-1.3378	0.920293	1.03267
17855249	ENSRNOT00000017318 // Nudt16 // nudix (nucleoside diphosphate linked moiety X)-type mot	Nudt16	0.842025	1.03036	0.315595	1.11227	0.614414	-1.0795
17641945	ENSRNOT00000017367 // Cyp2c79 // cytochrome P450, family 2, subfamily c, polypeptide 79	Cyp2c79	0.541679	1.07251	0.230453	1.12048	0.781828	-1.04473
17736840	ENSRNOT00000017372 // Dnah5 // dynein, axonemal, heavy chain 5 // 2q22 // 294854	Dnah5	0.00017076	-1.91618	2.84572e-06	-2.58363	0.0427246	1.34833
17691328	ENSRNOT00000017375 // Dbnl // drebrin-like // 14q21 // 83527 /// NM_031352 // Dbnl // d	Dbnl	0.912972	1.00941	0.591614	1.03346	0.80601	-1.02382
17650720	ENSRNOT00000017377 // Psmb3 // proteasome (prosome, macropain) subunit, beta type 3 //	Psmb3	0.368304	1.09343	0.0121745	1.24889	0.207455	-1.14218
[truncated: 18,259 more rows]

## Sheet: S1 increased proliferation
gene_set	genes_in_background	candidate_genes	gene_set_genes	overlapping_genes	log2_fold_enrichment	minus log10 p value	enrichment_p_value	enrichment_p.BH_value	underenrichment_p_value	underenrichment_p.BH_value	overlapping_gene_names
GO_CHROMOSOME_SEGREGATION	20258	1583	219	72	2.0729	26.2859	5.17721e-27	2.08642e-23	1	1	ACTR2,BRCA1,BRCA2,BUB1,BUB1B,CASC5,CCDC99,CCNB1,CDC14A,CDC20,CDCA2,CDCA8,CENPF,CENPI,CENPK,CENPL,CENPN,CENPQ,CENPT,CENPW,CEP55,CHMP1A,DLGAP5,DSCC1,DSN1,ERCC2,ESPL1,FAM83D,FAM96B,FANCD2,HJURP,INCENP,INO80,KIF11,KIF18B,KIF22,KIF23,KIF2C,KIF4A,KIFC1,KNTC1,KPNB1,LEPREL4,NCAPD3,NCAPG,NDC80,NDE1,NUF2,NUP160,NUP98,NUSAP1,PLK1,PRC1,PSRC1,PTTG1,RACGAP1,RCC2,RPS3,SEC13,SGOL1,SGOL2,SKA1,SLC25A5,SMC2,SMC4,SP…
GO_SISTER_CHROMATID_SEGREGATION	20258	1583	143	53	2.24581	22.2679	5.3961e-23	1.08731e-19	1	1	BUB1,BUB1B,CASC5,CCDC99,CCNB1,CDC14A,CDC20,CDCA8,CENPF,CENPI,CENPK,CENPL,CENPN,CENPQ,CENPT,CEP55,CHMP1A,DLGAP5,DSCC1,DSN1,ESPL1,INCENP,INO80,KIF18B,KIF22,KIF23,KIF2C,KIF4A,KIFC1,KNTC1,KPNB1,NCAPD3,NCAPG,NDC80,NDE1,NUF2,NUP160,NUP98,NUSAP1,PLK1,PRC1,PSRC1,RACGAP1,RCC2,SEC13,SGOL1,SGOL2,SKA1,SMC2,SMC4,SPAG5,SPC25,TOP2A
GO_NUCLEAR_CHROMOSOME_SEGREGATION	20258	1583	182	60	2.07685	22.0641	8.62782e-23	1.159e-19	1	1	ACTR2,BRCA2,BUB1,BUB1B,CASC5,CCDC99,CCNB1,CDC14A,CDC20,CDCA8,CENPF,CENPI,CENPK,CENPL,CENPN,CENPQ,CENPT,CEP55,CHMP1A,DLGAP5,DSCC1,DSN1,ESPL1,FAM83D,FANCD2,INCENP,INO80,KIF18B,KIF22,KIF23,KIF2C,KIF4A,KIFC1,KNTC1,KPNB1,LEPREL4,NCAPD3,NCAPG,NDC80,NDE1,NUF2,NUP160,NUP98,NUSAP1,PLK1,PRC1,PSRC1,PTTG1,RACGAP1,RCC2,SEC13,SGOL1,SGOL2,SKA1,SMC2,SMC4,SPAG5,SPC25,TOP2A,TRIP13
GO_MULTI_ORGANISM_METABOLIC_PROCESS	20258	1583	99	40	2.37033	18.5497	2.82009e-19	2.84124e-16	1	1	AAAS,EIF3F,EIF3G,MAP2K2,NUP160,NUP188,NUP205,NUP62,NUP98,PCBP1,PTBP1,RPL10A,RPL11,RPL13A,RPL14,RPL15,RPL17,RPL18,RPL18A,RPL19,RPL22,RPL24,RPL27,RPL29,RPL3,RPL31,RPL36,RPL7A,RPS10,RPS11,RPS15,RPS15A,RPS2,RPS26,RPS3,RPS8,RPSA,SMARCB1,SSB,UBA52
GO_PROTEIN_LOCALIZATION_TO_ENDOPLASMIC_RETICULUM	20258	1583	86	37	2.46095	18.3174	4.81452e-19	3.88051e-16	1	1	GPAA1,HSPA5,KDELR1,KDELR2,KDELR3,RPL10A,RPL11,RPL13A,RPL14,RPL15,RPL17,RPL18,RPL18A,RPL19,RPL22,RPL24,RPL27,RPL29,RPL3,RPL31,RPL36,RPL7A,RPS10,RPS11,RPS15,RPS15A,RPS2,RPS26,RPS3,RPS8,RPSA,SEC61A1,SEC61G,SEC63,SPCS1,SRPR,UBA52
GO_DNA_CONFORMATION_CHANGE	20258	1583	186	55	1.91996	17.8156	1.5288e-18	1.02684e-15	1	1	AIFM1,ANP32B,ANXA1,ASF1B,BRIP1,CASC5,CCNB1,CDC45,CDK1,CENPI,CENPK,CENPL,CENPN,CENPQ,CENPT,CENPW,CHAF1A,CHMP1A,DDB1,DNA2,ERCC2,G3BP1,GINS1,GTF2H2,GTF2H3,H2AFX,H2AFY,HIST1H1A,HIST1H1B,HIST1H2BB,HIST1H2BC,HIST1H2BF,HIST1H2BL,HIST1H2BM,HJURP,HMGB2,INO80,MCM2,MIS18BP1,NAP1L1,NCAPD3,NCAPG,NUSAP1,OIP5,PARP1,RAD54B,RECQL4,SMC2,SMC4,TOP1,TOP1MT,TOP2A,TP53,UBA52,XRCC5
GO_ESTABLISHMENT_OF_PROTEIN_LOCALIZATION_TO_ENDOPLASMIC_RETICULUM	20258	1583	67	32	2.61167	17.6004	2.50954e-18	1.44478e-15	1	1	RPL10A,RPL11,RPL13A,RPL14,RPL15,RPL17,RPL18,RPL18A,RPL19,RPL22,RPL24,RPL27,RPL29,RPL3,RPL31,RPL36,RPL7A,RPS10,RPS11,RPS15,RPS15A,RPS2,RPS26,RPS3,RPS8,RPSA,SEC61A1,SEC61G,SEC63,SPCS1,SRPR,UBA52
GO_TRANSLATIONAL_INITIATION	20258	1583	99	37	2.25786	15.8819	1.31241e-16	6.61125e-14	1	1	COPS5,EIF1AX,EIF2B2,EIF3F,EIF3G,EIF3K,LARP1,PABPC1,PTBP1,RPL10A,RPL11,RPL13A,RPL14,RPL15,RPL17,RPL18,RPL18A,RPL19,RPL22,RPL24,RPL27,RPL29,RPL3,RPL31,RPL36,RPL7A,RPS10,RPS11,RPS15,RPS15A,RPS2,RPS26,RPS3,RPS8,RPSA,SSB,UBA52
GO_VIRAL_LIFE_CYCLE	20258	1583	226	55	1.63894	13.7561	1.75351e-14	7.85182e-12	1	1	AAAS,AXL,CAV1,CCL2,CHMP1A,DDX39B,EIF3F,EIF3G,FAM125A,GPR172A,ICAM1,KPNA2,KPNB1,NUP160,NUP188,NUP205,NUP62,NUP98,PCBP1,PTBP1,RPL10A,RPL11,RPL13A,RPL14,RPL15,RPL17,RPL18,RPL18A,RPL19,RPL22,RPL24,RPL27,RPL29,RPL3,RPL31,RPL36,RPL7A,RPS10,RPS11,RPS15,RPS15A,RPS2,RPS26,RPS3,RPS8,RPSA,SCARB1,SMARCB1,SSB,TAP1,THOC6,TSG101,UBA52,VPS28,VPS37B
GO_NUCLEAR_TRANSCRIBED_MRNA_CATABOLIC_PROCESS_NONSENSE_MEDIATED_DECAY	20258	1583	79	30	2.28087	13.2215	6.0046e-14	2.41986e-11	1	1	PABPC1,PARN,RPL10A,RPL11,RPL13A,RPL14,RPL15,RPL17,RPL18,RPL18A,RPL19,RPL22,RPL24,RPL27,RPL29,RPL3,RPL31,RPL36,RPL7A,RPS10,RPS11,RPS15,RPS15A,RPS2,RPS26,RPS3,RPS8,RPSA,SMG9,UBA52
GO_DNA_PACKAGING	20258	1583	122	37	1.95647	12.581	2.62412e-13	9.61383e-11	1	1	AIFM1,ANP32B,ASF1B,CASC5,CCNB1,CDK1,CENPI,CENPK,CENPL,CENPN,CENPQ,CENPT,CENPW,CHAF1A,CHMP1A,H2AFX,H2AFY,HIST1H1A,HIST1H1B,HIST1H2BB,HIST1H2BC,HIST1H2BF,HIST1H2BL,HIST1H2BM,HJURP,HMGB2,MCM2,MIS18BP1,NAP1L1,NCAPD3,NCAPG,NUSAP1,OIP5,SMC2,SMC4,TOP2A,TP53
GO_MITOTIC_SISTER_CHROMATID_SEGREGATION	20258	1583	73	28	2.29529	12.5122	3.07457e-13	1.03254e-10	1	1	CCDC99,CCNB1,CDC14A,CDCA8,CEP55,CHMP1A,DLGAP5,DSCC1,ESPL1,INO80,KIF18B,KIF22,KIF23,KIF2C,KIF4A,KIFC1,KPNB1,NCAPD3,NCAPG,NDC80,NUSAP1,PLK1,PRC1,PSRC1,RACGAP1,SMC2,SMC4,SPAG5
GO_SISTER_CHROMATID_COHESION	20258	1583	91	31	2.12416	12.1535	7.02251e-13	2.17698e-10	1	1	BUB1,BUB1B,CASC5,CCDC99,CDC20,CDCA8,CENPF,CENPI,CENPK,CENPL,CENPN,CENPQ,CENPT,DSCC1,DSN1,INCENP,KIF22,KIF2C,KNTC1,NDC80,NDE1,NUF2,NUP160,NUP98,PLK1,RCC2,SEC13,SGOL1,SGOL2,SKA1,SPC25
GO_CELL_CYCLE_CHECKPOINT	20258	1583	159	42	1.75719	11.9267	1.18396e-12	3.40812e-10	1	1	BRCA1,BRE,BRIP1,BUB1,BUB1B,CASC5,CCDC99,CCNA2,CCNB1,CDC14B,CDC25C,CDC45,CDK1,CDK2,CENPF,CHEK1,CHEK2,CLSPN,DNA2,E2F1,E2F7,FAM175A,FANCI,GADD45A,GTSE1,H2AFX,INTS3,KNTC1,MAD2L2,MAPKAPK2,MDC1,MDM2,PIDD,PLK1,PML,RBBP8,RBM38,RFWD3,TOP2A,TP53,TTK,UBA52
GO_REGULATION_OF_MICROTUBULE_BASED_PROCESS	20258	1583	202	48	1.60451	11.6827	2.07627e-12	5.57824e-10	1	1	ASPM,BORA,BRCA1,CAV1,CCNB1,CCNF,CDC14A,CEP72,CHEK1,CHEK2,CHMP1A,CKAP2,ECT2,ESPL1,FBXO5,FLNA,GAS2L1,GEN1,HAUS1,HAUS4,HAUS7,INO80,KIF11,KIF23,KIF4A,KIFC1,KPNB1,MAP4,NDC80,NUBP1,PLK1,PLK4,PPP2R4,PRC1,PSRC1,RACGAP1,RCC2,RPS3,SBDS,SGK1,SKA1,SLC39A12,SPAG5,SPC25,STIL,TPX2,TTK,WDR62
GO_REGULATION_OF_MICROTUBULE_POLYMERIZATION_OR_DEPOLYMERIZATION	20258	1583	149	40	1.78052	11.6353	2.31581e-12	5.83295e-10	1	1	ASPM,BORA,CAV1,CCNB1,CDC14A,CEP72,CHEK2,CHMP1A,CKAP2,ESPL1,FBXO5,FLNA,GAS2L1,HAUS1,HAUS4,HAUS7,INO80,KIF11,KIF23,KIF4A,KIFC1,KPNB1,MAP4,NDC80,PLK1,PPP2R4,PRC1,PSRC1,RACGAP1,RPS3,SBDS,SGK1,SKA1,SLC39A12,SPAG5,SPC25,STIL,TPX2,TTK,WDR62
GO_PROTEIN_TARGETING_TO_MEMBRANE	20258	1583	113	33	1.90197	10.7963	1.59835e-11	3.78904e-09	1	1	MYADM,RPL10A,RPL11,RPL13A,RPL14,RPL15,RPL17,RPL18,RPL18A,RPL19,RPL22,RPL24,RPL27,RPL29,RPL3,RPL31,RPL36,RPL7A,RPS10,RPS11,RPS15,RPS15A,RPS2,RPS26,RPS3,RPS8,RPSA,SDCBP,SEC61A1,SEC63,SRPR,TMED2,UBA52
GO_DNA_INTEGRITY_CHECKPOINT	20258	1583	117	33	1.85179	10.3456	4.51239e-11	1.01027e-08	1	1	BRCA1,BRE,BRIP1,CCNA2,CCNB1,CDC14B,CDC25C,CDC45,CDK1,CDK2,CHEK1,CHEK2,CLSPN,DNA2,E2F1,E2F7,FAM175A,FANCI,GADD45A,GTSE1,H2AFX,MAPKAPK2,MDC1,MDM2,PIDD,PLK1,PML,RBBP8,RBM38,RFWD3,TOP2A,TP53,UBA52
GO_NEGATIVE_REGULATION_OF_CYTOSKELETON_ORGANIZATION	20258	1583	185	43	1.57264	10.2038	6.25526e-11	1.32677e-08	1	1	ASPM,BRCA1,CAPG,CCNB1,CCNF,CDC14A,CEP72,CHEK2,CKAP2,CORO1B,ESPL1,FBXO5,FLNA,GAS2L1,HAUS1,HAUS4,HAUS7,INO80,KIF11,KIF23,KIF4A,KIFC1,KPNB1,MAP4,MYADM,NDC80,NUBP1,PFN1,PLEKHH2,PPP2R4,PRC1,RACGAP1,RPS3,SBDS,SGK1,SPAG5,SPC25,STIL,TPX2,TRIOBP,TTK,WASF2,WDR62
GO_RNA_CATABOLIC_PROCESS	20258	1583	172	41	1.60905	10.1243	7.51135e-11	1.51354e-08	1	1	DCPS,DNA2,FEN1,KHSRP,LSM3,LSM4,LSM7,PABPC1,PARN,POLR2D,POP1,RNASET2,RPL10A,RPL11,RPL13A,RPL14,RPL15,RPL17,RPL18,RPL18A,RPL19,RPL22,RPL24,RPL27,RPL29,RPL3,RPL31,RPL36,RPL7A,RPS10,RPS11,RPS15,RPS15A,RPS2,RPS26,RPS3,RPS8,RPSA,SKIV2L,SMG9,UBA52
GO_PROTEIN_DNA_COMPLEX_SUBUNIT_ORGANIZATION	20258	1583	152	38	1.67776	10.0832	8.25662e-11	1.58448e-08	1	1	ANP32B,ASF1B,CASC5,CDC45,CENPF,CENPI,CENPK,CENPL,CENPN,CENPQ,CENPT,CENPW,CHAF1A,DDB1,ERCC2,GTF2H2,GTF2H3,H2AFX,H2AFY,HIST1H1A,HIST1H1B,HIST1H2BB,HIST1H2BC,HIST1H2BF,HIST1H2BL,HIST1H2BM,HJURP,HMGB2,MCM2,MED6,MIS18BP1,NAP1L1,OIP5,PARP1,SMARCB1,SMARCC1,UBA52,XRCC2
GO_CELLULAR_RESPONSE_TO_OXIDATIVE_STRESS	20258	1583	167	40	1.61598	9.96227	1.09077e-10	1.99809e-08	1	1	ADPRHL2,AIFM1,AKR1B1,ANXA1,APEX1,ATP7A,CCNA2,CDK1,CDK2,CYP1B1,DIABLO,ECT2,ETV5,EZH2,FOS,FXN,G6PD,GPX1,HIF1A,HMOX1,HTRA2,IL18RAP,KLF6,LRRK2,MAPK7,MDM2,MELK,NFE2L2,PARP1,PML,PRDX1,PRKAA1,PYCR2,RELA,RPS3,SEPN1,SRC,TP53,TRAF2,TXN2
GO_DNA_REPLICATION	20258	1583	169	40	1.59881	9.79395	1.60714e-10	2.81599e-08	1	1	BARD1,BRCA1,BRCA2,BRIP1,CDC25C,CDC45,CDC7,CDK1,CDK2,CHAF1A,CHEK1,CHTF18,CHTF8,CLSPN,DBF4,DNA2,DSCC1,DUT,FAM111A,FEN1,GINS1,LIG3,MCM2,NAP1L1,NOL8,NUP98,PARP1,PNKP,POLD4,POLE,RBBP8,RECQL4,RFC3,RFC4,SSRP1,TIMELESS,TOP1,TOP1MT,TOP2A,TREX1
GO_RESPONSE_TO_IONIZING_RADIATION	20258	1583	124	33	1.76796	9.61128	2.44751e-10	4.10977e-08	1	1	ANXA1,BRCA1,BRCA2,BRE,CAV1,CCL2,CCL7,CHEK2,CXCL10,DNMT1,ECT2,EYA3,FAM175A,FANCD2,FIGNL1,GADD45A,GPX1,H2AFX,HIF1A,ICAM1,INO80,INTS3,NHEJ1,PML,PRKAA1,RAD54B,RAD54L,RFWD3,SOCS3,TMEM109,TP53,XRCC2,XRCC5
GO_CELL_CYCLE_PHASE_TRANSITION	20258	1583	210	45	1.45537	9.40425	3.94233e-10	6.35504e-08	1	1	BORA,BUB1B,CCNB1,CDC25C,CDC45,CDC7,CDK1,CDK14,CDK2,CDK4,CDK6,CDKN3,CEP135,CEP72,CHEK1,CHEK2,DBF4,E2F1,E2F7,FBXO5,FOXM1,GADD45A,HAUS1,HAUS4,HAUS7,HMMR,IQGAP3,MASTL,MCM2,MELK,NDE1,ODF2,PKMYT1,PLK1,PLK4,POLE,PPAT,RBBP8,SIRT7,SSNA1,TIMELESS,TPX2,TYMS,UBA52,UBE2C
GO_REGULATION_OF_PROTEIN_COMPLEX_DISASSEMBLY	20258	1583	182	41	1.52752	9.31867	4.80095e-10	7.44147e-08	1	1	ASPM,BORA,CAPG,CCNB1,CDC14A,CEP72,CHEK2,CHMP1A,CKAP2,EIF5A,ESPL1,FBXO5,FLNA,GAS2L1,GLE1,HAUS1,HAUS4,HAUS7,INO80,KIF11,KIF23,KIF4A,KIFC1,KPNB1,MAP4,NDC80,PLEKHH2,PLK1,PPP2R4,PRC1,PSRC1,RACGAP1,RPS3,SBDS,SPAG5,SPC25,STIL,TPX2,TRIOBP,TTK,WDR62
GO_NEGATIVE_REGULATION_OF_PROTEIN_COMPLEX_DISASSEMBLY	20258	1583	143	35	1.64717	9.07329	8.44719e-10	1.26082e-07	1	1	ASPM,CAPG,CCNB1,CDC14A,CEP72,CHEK2,CKAP2,ESPL1,FBXO5,FLNA,GAS2L1,HAUS1,HAUS4,HAUS7,INO80,KIF11,KIF23,KIF4A,KIFC1,KPNB1,MAP4,NDC80,PLEKHH2,PPP2R4,PRC1,RACGAP1,RPS3,SBDS,SPAG5,SPC25,STIL,TPX2,TRIOBP,TTK,WDR62
GO_DOUBLE_STRAND_BREAK_REPAIR	20258	1583	130	33	1.69978	9.03125	9.3057e-10	1.33936e-07	1	1	BARD1,BRCA1,BRCA2,BRE,BRIP1,CDC45,CDC7,CHEK2,DCLRE1A,DNA2,EYA3,FAM175A,FEN1,GEN1,GGN,H2AFX,INO80,LIG3,MAD2L2,MDC1,NHEJ1,NSMCE2,PARP1,RAD54B,RAD54L,RBBP8,RECQL4,SFR1,TRIP13,WDR48,WHSC1,XRCC2,XRCC5
GO_CHROMATIN_ASSEMBLY_OR_DISASSEMBLY	20258	1583	105	29	1.82149	8.93912	1.15048e-09	1.59877e-07	1	1	ANP32B,ASF1B,CASC5,CENPI,CENPK,CENPL,CENPN,CENPQ,CENPT,CENPW,CHAF1A,H2AFX,H2AFY,HIST1H1A,HIST1H1B,HIST1H2BB,HIST1H2BC,HIST1H2BF,HIST1H2BL,HIST1H2BM,HJURP,HMGB2,MCM2,MIS18BP1,NAP1L1,OIP5,SMARCB1,SMARCC1,TP53
GO_REGULATION_OF_CELLULAR_PROTEIN_CATABOLIC_PROCESS	20258	1583	248	49	1.33827	8.89983	1.25942e-09	1.69182e-07	1	1	AKT1,ANAPC5,ARIH1,AXIN1,BAG5,BUB1,BUB1B,CAV1,CCNB1,CDC20,CDK1,CENPF,DLGAP5,ESPL1,FBXO5,GEN1,GIPC1,GNB2L1,GPX1,HSPBP1,LRRK2,MAD2L2,MDM2,NFE2L2,NSMCE2,PBK,PLK1,PML,PSMA5,PSMA6,PSMB2,PSMB5,PSMD13,PSMD2,PSMD3,PSME2,PTK2,RAD23A,RNF114,RNF125,RNF19B,SDCBP,SENP1,SMARCC1,SUFU,TTK,UBA52,UBE2C,UBQLN4
GO_DNA_RECOMBINATION	20258	1583	170	38	1.5163	8.58637	2.59195e-09	3.36953e-07	1	1	APEX1,BARD1,BRCA1,BRCA2,BRIP1,CDC45,CDC7,DNA2,EME1,FEN1,GEN1,H2AFX,HMGB2,INO80,LIG3,MCRS1,MUS81,NHEJ1,NONO,NSMCE2,PARP1,POLD4,POLE,RAD54B,RAD54L,RBBP8,RECQL4,RFC3,RFC4,SFR1,TCF3,TCF7,TOP2A,TREX1,TRIP13,WDR48,XRCC2,XRCC5
GO_MITOTIC_SPINDLE_ORGANIZATION	20258	1583	56	20	2.19233	8.48661	3.26129e-09	4.01756e-07	1	1	CCNB1,CDC14A,CHEK2,FLNA,KIF11,KIF23,KIF4A,KIFC1,KPNB1,MAP4,NDC80,PPP2R4,PRC1,RACGAP1,SBDS,SPC25,STIL,TPX2,TTK,WDR62
GO_RRNA_METABOLIC_PROCESS	20258	1583	186	40	1.46053	8.48283	3.28981e-09	4.01756e-07	1	1	DDX52,MAK16,NOL8,NSUN5,PDCD11,PELP1,RCL1,RPL10A,RPL11,RPL13A,RPL14,RPL15,RPL17,RPL18,RPL18A,RPL19,RPL22,RPL24,RPL27,RPL29,RPL3,RPL31,RPL36,RPL7A,RPP21,RPS10,RPS11,RPS15,RPS15A,RPS2,RPS26,RPS3,RPS8,RPSA,RRP1,SBDS,SUV39H1,TRMT112,UBA52,UTP6
GO_CELLULAR_RESPONSE_TO_REACTIVE_OXYGEN_SPECIES	20258	1583	91	26	1.8704	8.42664	3.74417e-09	4.43794e-07	1	1	ADPRHL2,AIFM1,AKR1B1,ANXA1,APEX1,ATP7A,CCNA2,CDK1,CDK2,CYP1B1,ECT2,EZH2,FOS,FXN,HIF1A,IL18RAP,KLF6,MAPK7,MDM2,NFE2L2,PRDX1,PRKAA1,RELA,RPS3,SRC,TRAF2
GO_MITOTIC_CELL_CYCLE_CHECKPOINT	20258	1583	112	29	1.72838	8.23169	5.86557e-09	6.75379e-07	1	1	BUB1,BUB1B,CCNA2,CCNB1,CDC25C,CDK1,CDK2,CENPF,CHEK2,CLSPN,E2F1,E2F7,FANCI,GADD45A,GTSE1,INTS3,KNTC1,MAD2L2,MDC1,MDM2,PIDD,PLK1,PML,RBM38,RFWD3,TOP2A,TP53,TTK,UBA52
GO_NEGATIVE_REGULATION_OF_CELL_CYCLE_PROCESS	20258	1583	175	38	1.47447	8.21522	6.09234e-09	6.82003e-07	1	1	BRCA1,BUB1,BUB1B,CAST,CCNA2,CCNB1,CCNF,CDC25C,CDK1,CDK2,CDK4,CENPF,CHEK1,CHEK2,CLSPN,DDX39B,E2F1,E2F7,E2F8,ESPL1,EZH2,FANCI,FBXO5,GADD45A,GTSE1,H2AFY,MAD2L2,MDM2,NUBP1,PIDD,PLK1,PML,PTTG1,RBM38,RFWD3,TP53,TTK,UBA52
GO_RESPONSE_TO_REACTIVE_OXYGEN_SPECIES	20258	1583	168	37	1.49489	8.1927	6.41648e-09	6.98876e-07	1	1	ADAM9,ADPRHL2,AIFM1,AKR1B1,ANXA1,APEX1,ATP7A,CCNA2,CDK1,CDK2,CYP1B1,ECT2,EZH2,FN1,FOS,FXN,GPX1,GPX7,GPX8,GSR,HIF1A,HMOX1,IL18RAP,KLF6,MAPK7,MDM2,NFE2L2,P4HB,PLA2G4A,PRDX1,PRKAA1,RELA,RPS3,SHC1,SRC,TRAF2,TXN2
GO_CELLULAR_RESPONSE_TO_HYDROGEN_PEROXIDE	20258	1583	51	18	2.17526	7.60813	2.4653e-08	2.61452e-06	1	1	AIFM1,AKR1B1,ANXA1,APEX1,CDK1,CYP1B1,ECT2,EZH2,FXN,HIF1A,IL18RAP,KLF6,MAPK7,MDM2,NFE2L2,PRKAA1,RELA,RPS3
GO_POSITIVE_REGULATION_OF_DNA_METABOLIC_PROCESS	20258	1583	169	36	1.4468	7.58976	2.57182e-08	2.65755e-06	1	1	AKT1,APEX1,BRCA1,BRE,CALR,CDC7,CDK1,CDK2,CHTF18,CHTF8,CTC1,DDX39B,DNA2,DSCC1,E2F7,E2F8,EYA3,FAM175A,FOXM1,GLI2,H2AFX,INO80,KITLG,MAPKAPK5,PFN1,PML,PNKP,RFC3,RFC4,RPS3,SHC1,SRC,TINF2,TOP2A,TRIM28,WHSC1
GO_RIBOSOME_BIOGENESIS	20258	1583	232	44	1.27921	7.50568	3.12119e-08	3.1446e-06	1	1	DDX52,EFTUD1,GNL1,MAK16,MRPL10,MRPS7,NOL8,NSUN5,PDCD11,PELP1,RCL1,RPL10A,RPL11,RPL13A,RPL14,RPL15,RPL17,RPL18,RPL18A,RPL19,RPL22,RPL24,RPL27,RPL29,RPL3,RPL31,RPL36,RPL7A,RPP21,RPS10,RPS11,RPS15,RPS15A,RPS2,RPS26,RPS3,RPS8,RPSA,RRP1,SBDS,SUV39H1,TRMT112,UBA52,UTP6
GO_ESTABLISHMENT_OF_PROTEIN_LOCALIZATION_TO_MEMBRANE	20258	1583	209	41	1.32795	7.4662	3.41818e-08	3.27983e-06	1	1	KRT18,MYADM,RPL10A,RPL11,RPL13A,RPL14,RPL15,RPL17,RPL18,RPL18A,RPL19,RPL22,RPL24,RPL27,RPL29,RPL3,RPL31,RPL36,RPL7A,RPS10,RPS11,RPS15,RPS15A,RPS2,RPS26,RPS3,RPS8,RPSA,S100A10,SDCBP,SEC61A1,SEC63,SRPR,TIMM9,TMED2,TMEM150A,TOMM7,TSPAN14,UBA52,VAMP3,VAMP5
GO_POSITIVE_REGULATION_OF_CELL_CYCLE_PROCESS	20258	1583	209	41	1.32795	7.4662	3.41818e-08	3.27983e-06	1	1	ANXA1,APEX1,BRCA1,CCNB1,CDC25C,CDC45,CDC7,CDK1,CDK2,CDK4,CHEK2,DLGAP5,E2F1,E2F7,E2F8,ECT2,ESPL1,FAM83D,FBXO5,GADD45A,GEN1,GIPC1,GTSE1,H2AFY,INO80,KIF20B,KIF23,MDM2,MSX2,NSMCE2,NUSAP1,PIDD,PLK1,PLK4,PML,RACGAP1,RBM38,RCC2,TP53,UBA52,UBE2C
GO_REGULATION_OF_PROTEASOMAL_UBIQUITIN_DEPENDENT_PROTEIN_CATABOLIC_PROCESS	20258	1583	135	31	1.55514	7.41703	3.82801e-08	3.58765e-06	1	1	AKT1,ARIH1,BAG5,BUB1,BUB1B,CAV1,CCNB1,CENPF,DLGAP5,ESPL1,FBXO5,GEN1,GIPC1,GNB2L1,HSPBP1,LRRK2,MAD2L2,MDM2,NFE2L2,NSMCE2,PBK,PLK1,RAD23A,RNF114,RNF125,RNF19B,SDCBP,SENP1,SMARCC1,TTK,UBQLN4
GO_CHROMOSOME_LOCALIZATION	20258	1583	47	17	2.21063	7.40292	3.9544e-08	3.62187e-06	1	1	ACTR2,BRCA2,CCDC99,CCNB1,CDCA8,CENPF,CEP55,CHMP1A,DLGAP5,FAM83D,KIF22,KIF2C,KIFC1,KPNB1,NDE1,NUP98,PSRC1
GO_CELL_AGING	20258	1583	58	19	2.06771	7.38922	4.08111e-08	3.65486e-06	1	1	BRCA2,CALR,CAV1,CDK1,CHEK1,CHEK2,CTC1,H2AFX,HSD17B10,ICAM1,ILK,MAPKAPK5,NSMCE2,NUP62,PML,SERPINE1,TP53,ULK3,ZMIZ1
GO_AGING	20258	1583	237	44	1.24845	7.22312	5.98245e-08	5.24115e-06	1	1	AKT1,APEX1,ATP5G3,BRCA2,CALR,CAST,CAV1,CCL2,CDK1,CHEK1,CHEK2,CTC1,DNMT1,ERCC2,FOS,GSS,H2AFX,HSD17B10,ICAM1,ILK,LOXL2,LRRK2,MAPKAPK5,MBD3,NFKB2,NSMCE2,NUP62,P2RY1,PLA2G4A,PML,RAD54B,RAD54L,RELA,RPN2,SEC63,SERPINE1,SHC1,SOCS3,TGFBR2,TP53,TSPO,TYMS,ULK3,ZMIZ1
GO_TRANSLATIONAL_ELONGATION	20258	1583	97	25	1.7217	7.14617	7.14212e-08	6.12399e-06	1	1	CHCHD1,EEF1G,EIF5A,GFM1,GFM2,GTPBP1,ICT1,MRPL10,MRPL21,MRPL22,MRPL23,MRPL24,MRPL27,MRPL4,MRPL41,MRPL52,MRPL54,MRPS12,MRPS16,MRPS17,MRPS18A,MRPS24,MRPS27,MRPS7,TUFM
GO_RESPONSE_TO_GAMMA_RADIATION	20258	1583	44	16	2.21833	7.04121	9.09467e-08	7.63573e-06	1	1	BRCA2,CAV1,CCL2,CCL7,CHEK2,CXCL10,FANCD2,GPX1,H2AFX,PML,PRKAA1,SOCS3,TMEM109,TP53,XRCC2,XRCC5
GO_REGULATION_OF_CELL_CYCLE_G1_S_PHASE_TRANSITION	20258	1583	119	28	1.5903	7.00264	9.93943e-08	8.17467e-06	1	1	ADAM17,AKT1,ANXA1,APEX1,CCNB1,CDC25C,CDC45,CDK1,CDK2,CHEK2,E2F1,E2F7,EZH2,FAM83D,GADD45A,GTSE1,INO80,MDM2,PDPN,PIDD,PIM1,PML,PSME2,RBM38,RFWD3,TCF3,TP53,UBA52
GO_MITOCHONDRIAL_TRANSLATION	20258	1583	94	24	1.70813	6.80342	1.57248e-07	1.26742e-05	1	1	CHCHD1,EARS2,GATC,GFM1,GFM2,ICT1,MRPL10,MRPL21,MRPL22,MRPL23,MRPL24,MRPL27,MRPL4,MRPL41,MRPL52,MRPL54,MRPS12,MRPS16,MRPS17,MRPS18A,MRPS24,MRPS27,MRPS7,TUFM
GO_REGULATION_OF_CELL_DIVISION	20258	1583	229	42	1.23087	6.77338	1.68509e-07	1.33155e-05	1	1	ASPM,BORA,BRCA2,BUB1,BUB1B,CALR,CCDC8,CCNB1,CDC14A,CDC20,CDC25C,CENPF,CHEK1,CHMP1A,DLGAP5,E2F7,E2F8,ECT2,ESPL1,FBXO5,FGF2,GEN1,GIPC1,GNB2L1,H2AFY,ITGB1BP1,KIF11,KIF18B,KIF20B,KIF23,KNTC1,MAD2L2,MSX2,NSMCE2,NUSAP1,PKMYT1,PLK1,PTTG1,RACGAP1,SH3GLB1,TTK,UBE2C
GO_RESPONSE_TO_HYDROGEN_PEROXIDE	20258	1583	95	24	1.69287	6.71005	1.94961e-07	1.51095e-05	1	1	ADAM9,AIFM1,AKR1B1,ANXA1,APEX1,CDK1,CYP1B1,ECT2,EZH2,FXN,GPX1,HIF1A,HMOX1,IL18RAP,KLF6,MAPK7,MDM2,NFE2L2,PLA2G4A,PRKAA1,RELA,RPS3,SHC1,SRC
GO_SIGNAL_TRANSDUCTION_BY_P53_CLASS_MEDIATOR	20258	1583	102	25	1.64919	6.68705	2.05565e-07	1.56307e-05	1	1	BOK,BRCA1,BRCA2,CCNB1,CDC25C,CDK1,CDK2,CHEK2,E2F1,E2F7,EDA2R,FOXM1,GADD45A,GTSE1,MDM2,PHLDA3,PIDD,PML,RBM38,SHISA5,TMEM109,TP53,UBA52,USP10,ZMAT3
GO_SPINDLE_ASSEMBLY	20258	1583	53	17	2.0373	6.52772	2.96675e-07	2.21408e-05	1	1	ASPM,CDC14A,CHEK2,FBXO5,FLNA,HAUS1,HAUS4,HAUS7,INO80,KIF11,KIF23,KIF4A,KIFC1,KPNB1,RACGAP1,RPS3,TPX2
GO_DNA_GEOMETRIC_CHANGE	20258	1583	65	19	1.90332	6.50498	3.12624e-07	2.29068e-05	1	1	ANXA1,BRIP1,CDC45,DDB1,DNA2,ERCC2,G3BP1,GINS1,GTF2H2,GTF2H3,HMGB2,INO80,MCM2,PARP1,RAD54B,RECQL4,TOP2A,UBA52,XRCC5
GO_REGULATION_OF_DNA_DEPENDENT_DNA_REPLICATION	20258	1583	32	13	2.3782	6.48602	3.26572e-07	2.35016e-05	1	1	BRCA2,CDC7,CDK2,CHEK2,CHTF18,CHTF8,DSCC1,E2F7,E2F8,INO80,LIG3,RFC3,RFC4
GO_MITOTIC_DNA_INTEGRITY_CHECKPOINT	20258	1583	78	21	1.78467	6.45169	3.53435e-07	2.49885e-05	1	1	CCNA2,CCNB1,CDC25C,CDK1,CDK2,CHEK2,CLSPN,E2F1,E2F7,FANCI,GADD45A,GTSE1,MDC1,MDM2,PIDD,PML,RBM38,RFWD3,TOP2A,TP53,UBA52
GO_REGULATION_OF_LIGASE_ACTIVITY	20258	1583	112	26	1.57084	6.42742	3.73746e-07	2.59689e-05	1	1	ANAPC5,ARRDC3,AXIN1,BAG5,BUB1B,CCNB1,CDC14B,CDC20,CDK1,CDK2,FBXO5,GEN1,MAD2L2,MASTL,NHEJ1,PLK1,PSMA5,PSMA6,PSMB2,PSMB5,PSMD13,PSMD2,PSMD3,PSME2,UBA52,UBE2C
GO_TRANSLATIONAL_TERMINATION	20258	1583	85	22	1.7278	6.40213	3.96156e-07	2.70595e-05	1	1	CHCHD1,GFM2,ICT1,MRPL10,MRPL21,MRPL22,MRPL23,MRPL24,MRPL27,MRPL4,MRPL41,MRPL52,MRPL54,MRPS12,MRPS16,MRPS17,MRPS18A,MRPS24,MRPS27,MRPS7,N6AMT1,TRMT112
GO_REGULATION_OF_PROTEASOMAL_PROTEIN_CATABOLIC_PROCESS	20258	1583	165	33	1.35583	6.34165	4.55353e-07	3.05846e-05	1	1	AKT1,ARIH1,BAG5,BUB1,BUB1B,CAV1,CCNB1,CENPF,DLGAP5,ESPL1,FBXO5,GEN1,GIPC1,GNB2L1,GPX1,HSPBP1,LRRK2,MAD2L2,MDM2,NFE2L2,NSMCE2,PBK,PLK1,PSME2,RAD23A,RNF114,RNF125,RNF19B,SDCBP,SENP1,SMARCC1,TTK,UBQLN4
GO_CENTROMERE_COMPLEX_ASSEMBLY	20258	1583	28	12	2.45537	6.33363	4.63844e-07	3.06441e-05	1	1	CASC5,CENPF,CENPI,CENPK,CENPL,CENPN,CENPQ,CENPT,CENPW,HJURP,MIS18BP1,OIP5
GO_REGULATION_OF_CHROMOSOME_SEGREGATION	20258	1583	73	20	1.80986	6.30837	4.91616e-07	3.1955e-05	1	1	BUB1,BUB1B,CCNB1,CENPF,DLGAP5,ECT2,ESPL1,FBXO5,GEN1,H2AFY,KIF2C,MAD2L2,NSMCE2,PLK1,PTTG1,RACGAP1,RCC2,SPAG5,TTK,UBE2C
GO_NEGATIVE_REGULATION_OF_CELL_CYCLE_PHASE_TRANSITION	20258	1583	121	27	1.51378	6.28106	5.23532e-07	3.34894e-05	1	1	BUB1,BUB1B,CCNA2,CCNB1,CDC25C,CDK1,CDK2,CENPF,CHEK2,CLSPN,E2F1,E2F7,EZH2,FANCI,GADD45A,GTSE1,H2AFY,MAD2L2,MDM2,PIDD,PLK1,PML,RBM38,RFWD3,TP53,TTK,UBA52
GO_REGULATION_OF_NUCLEAR_DIVISION	20258	1583	136	29	1.44828	6.2552	5.55647e-07	3.49884e-05	1	1	BORA,BUB1,BUB1B,CALR,CCDC8,CCNB1,CDC14A,CDC20,CDC25C,CENPF,CHEK1,CHMP1A,DLGAP5,ESPL1,FBXO5,GEN1,H2AFY,KIF11,KIF20B,KNTC1,MAD2L2,MSX2,NSMCE2,NUSAP1,PKMYT1,PLK1,PTTG1,TTK,UBE2C
GO_RNA_SPLICING_VIA_TRANSESTERIFICATION_REACTIONS	20258	1583	231	41	1.18356	6.23522	5.81803e-07	3.60718e-05	1	1	BUD31,CELF3,CPSF1,DCPS,DDX39B,DHX35,EFTUD2,ELAVL1,GEMIN8,HNRNPL,KHSRP,LSM3,LSM4,LSM7,METTL3,NONO,PABPC1,PCBP1,POLR2D,POLR2F,PPIE,PPIL1,PPIL3,PQBP1,PRPF4,PTBP1,RAVER1,RBPMS,SF1,SF3A2,SF3B3,SNRNP40,SNRPB2,SNRPD2,SNRPG,SRRM1,SRSF9,STRAP,SYNCRIP,TRA2B,USP4
GO_CELL_CYCLE_G2_M_PHASE_TRANSITION	20258	1583	115	26	1.53271	6.18959	6.46269e-07	3.94616e-05	1	1	BORA,CCNB1,CDC25C,CDK1,CDK14,CDK2,CEP135,CEP72,CHEK1,CHEK2,FOXM1,GADD45A,HAUS1,HAUS4,HAUS7,HMMR,MASTL,MELK,NDE1,ODF2,PKMYT1,PLK1,PLK4,SSNA1,TPX2,UBA52
GO_METAPHASE_PLATE_CONGRESSION	20258	1583	34	13	2.29074	6.12368	7.52175e-07	4.52428e-05	1	1	BRCA2,CCDC99,CCNB1,CDCA8,CENPF,CEP55,CHMP1A,FAM83D,KIF22,KIF2C,KIFC1,KPNB1,PSRC1
GO_NEGATIVE_REGULATION_OF_MITOTIC_CELL_CYCLE	20258	1583	161	32	1.34684	6.1069	7.81816e-07	4.63341e-05	1	1	BUB1,BUB1B,CCNA2,CCNB1,CDC25C,CDK1,CDK2,CENPF,CHEK1,CHEK2,CLSPN,E2F1,E2F7,EZH2,FANCI,GADD45A,GTSE1,INTS3,KNTC1,MAD2L2,MDC1,MDM2,PIDD,PLK1,PML,PTTG1,RBM38,RFWD3,TOP2A,TP53,TTK,UBA52
GO_NEGATIVE_REGULATION_OF_PROTEIN_MODIFICATION_BY_SMALL_PROTEIN_CONJUGATION_OR_REMOVAL	20258	1583	125	27	1.46686	5.98515	1.03479e-06	6.04378e-05	1	1	ANAPC5,BAG5,BUB1B,CAV1,CCNB1,CDC20,CDK1,CDK2,FBXO5,HMG20B,MAD2L2,PML,PSMA5,PSMA6,PSMB2,PSMB5,PSMD13,PSMD2,PSMD3,PSME2,RPS3,SUFU,TSPO,UBA52,UBE2C,USP4,VPS28
GO_RETROGRADE_VESICLE_MEDIATED_TRANSPORT_GOLGI_TO_ER	20258	1583	64	18	1.84768	5.92313	1.19364e-06	6.87194e-05	1	1	COPB1,COPE,ERGIC2,KDELR1,KDELR2,KDELR3,KIF11,KIF15,KIF1C,KIF22,KIF23,KIF2C,KIF4A,LMAN2,RACGAP1,RER1,TMED2,TMEM115
GO_CELLULAR_PROTEIN_COMPLEX_DISASSEMBLY	20258	1583	112	25	1.51426	5.86753	1.35665e-06	7.70043e-05	1	1	CHCHD1,GFM2,ICT1,KIF18B,KIF2C,MRPL10,MRPL21,MRPL22,MRPL23,MRPL24,MRPL27,MRPL4,MRPL41,MRPL52,MRPL54,MRPS12,MRPS16,MRPS17,MRPS18A,MRPS24,MRPS27,MRPS7,N6AMT1,SGK1,TRMT112
GO_DNA_REPLICATION_INDEPENDENT_NUCLEOSOME_ORGANIZATION	20258	1583	31	12	2.30852	5.76328	1.72471e-06	9.52136e-05	1	1	ASF1B,CASC5,CENPI,CENPK,CENPL,CENPN,CENPQ,CENPT,CENPW,HJURP,MIS18BP1,OIP5
GO_G2_DNA_DAMAGE_CHECKPOINT	20258	1583	31	12	2.30852	5.76328	1.72471e-06	9.52136e-05	1	1	BRCA1,BRE,CCNA2,CDC14B,CDK1,CHEK1,CLSPN,FAM175A,FANCI,MAPKAPK2,PLK1,RBBP8
GO_MICROTUBULE_ORGANIZING_CENTER_ORGANIZATION	20258	1583	72	19	1.75576	5.75421	1.76113e-06	9.59101e-05	1	1	BRCA1,BRCA2,CDK1,CDK2,CEP135,CEP72,GADD45A,HAUS1,HAUS4,HAUS7,KIF11,NDE1,PLK1,PLK4,SASS6,SGOL1,STIL,WDR62,XRCC2
GO_RESPONSE_TO_TUMOR_NECROSIS_FACTOR	20258	1583	191	35	1.22961	5.74735	1.78914e-06	9.61367e-05	0.999999	1	ADAM17,ADAM9,ANKRD1,BRCA1,CASP8,CCL2,CCL7,CD14,CSDA,EDA2R,GPD1,GSS,ICAM1,KAT2A,KRT18,KRT8,MAP4K3,NFE2L2,POSTN,PSMA5,PSMA6,PSMB2,PSMB5,PSMD13,PSMD2,PSMD3,PSME2,RELA,RIPK1,SMPD4,TNFSF12,TRADD,TRAF2,TXNDC17,UBA52
GO_POSITIVE_REGULATION_OF_CELLULAR_PROTEIN_CATABOLIC_PROCESS	20258	1583	175	33	1.27094	5.74035	1.81823e-06	9.64138e-05	0.999999	1	AKT1,ANAPC5,ARIH1,AXIN1,BUB1B,CAV1,CCNB1,CDC20,CDK1,DLGAP5,ESPL1,FBXO5,GNB2L1,HSPBP1,LRRK2,MDM2,NFE2L2,NSMCE2,PLK1,PSMA5,PSMA6,PSMB2,PSMB5,PSMD13,PSMD2,PSMD3,PSME2,PTK2,RNF114,RNF125,RNF19B,UBA52,UBE2C
GO_POSITIVE_REGULATION_OF_LIGASE_ACTIVITY	20258	1583	94	22	1.5826	5.60195	2.50061e-06	0.000130876	0.999999	1	ANAPC5,ARRDC3,AXIN1,BUB1B,CCNB1,CDC14B,CDC20,CDK1,FBXO5,MASTL,NHEJ1,PLK1,PSMA5,PSMA6,PSMB2,PSMB5,PSMD13,PSMD2,PSMD3,PSME2,UBA52,UBE2C
GO_POSITIVE_REGULATION_OF_PROTEIN_CATABOLIC_PROCESS	20258	1583	237	40	1.11094	5.53059	2.94722e-06	0.000152273	0.999999	1	ADAM9,AKT1,ANAPC5,ARIH1,AXIN1,BARD1,BUB1B,CAV1,CCNB1,CDC20,CDK1,DLGAP5,EDEM1,ESPL1,FBXO5,GNB2L1,HSPBP1,LRRK2,MDM2,NFE2L2,NSMCE2,OAZ1,PLK1,PSMA5,PSMA6,PSMB2,PSMB5,PSMD13,PSMD2,PSMD3,PSME2,PTK2,RHBDD1,RNF114,RNF125,RNF19B,TNFSF12,UBA52,UBE2C,VPS28
GO_SIGNAL_TRANSDUCTION_IN_RESPONSE_TO_DNA_DAMAGE	20258	1583	82	20	1.64213	5.44417	3.59609e-06	0.000183446	0.999999	1	BRCA1,BRCA2,CCNB1,CDC25C,CDK1,CDK2,CHEK2,E2F1,E2F7,FOXM1,GADD45A,GTSE1,MAD2L2,MDM2,PIDD,PML,RBM38,TP53,UBA52,USP10
GO_IRE1_MEDIATED_UNFOLDED_PROTEIN_RESPONSE	20258	1583	50	15	1.94079	5.42108	3.79245e-06	0.000191045	0.999999	1	DNAJB11,EDEM1,EXTL3,HSPA5,KDELR3,PDIA6,PREB,SEC31A,SEC61A1,SEC61B,SEC61G,SEC63,SHC1,SRPR,TLN1
GO_RAS_PROTEIN_SIGNAL_TRANSDUCTION	20258	1583	126	26	1.40092	5.39716	4.00715e-06	0.000199368	0.999999	1	CCNA2,CDC42EP1,CDC42EP5,CDK2,DNMT1,FGF2,G3BP1,IQGAP3,KPNB1,MAPKAPK2,MAPKAPK5,NRAS,RALB,RAP1A,RGL2,RHOD,RHOJ,RRAS,SDCBP,SETDB1,SHC1,SHC3,SYNJ2BP,TP53,TRIM28,WASF2
GO_G1_DNA_DAMAGE_CHECKPOINT	20258	1583	57	16	1.84487	5.32143	4.77051e-06	0.000234453	0.999999	1	CCNB1,CDC25C,CDK1,CDK2,CHEK2,E2F1,E2F7,GADD45A,GTSE1,MDM2,PIDD,PML,RBM38,RFWD3,TP53,UBA52
GO_CELLULAR_RESPONSE_TO_TOPOLOGICALLY_INCORRECT_PROTEIN	20258	1583	105	23	1.48708	5.30326	4.97444e-06	0.00024153	0.999999	1	ATF3,ATF6B,CALR,CCL2,CREB3,CREB3L2,DNAJB11,EDEM1,EXTL3,HSPA5,KDELR3,NFE2L2,PDIA6,PREB,RHBDD1,SEC31A,SEC61A1,SEC61B,SEC61G,SEC63,SHC1,SRPR,TLN1
GO_REGULATION_OF_PROTEIN_UBIQUITINATION_INVOLVED_IN_UBIQUITIN_DEPENDENT_PROTEIN_CATABOLIC_PROCESS	20258	1583	91	21	1.56228	5.273	5.33334e-06	0.000255873	0.999999	1	ANAPC5,AXIN1,BUB1B,CCNB1,CDC20,CDK1,FBXO5,PLK1,PML,PSMA5,PSMA6,PSMB2,PSMB5,PSMD13,PSMD2,PSMD3,PSME2,PTK2,SUFU,UBA52,UBE2C
GO_CENTROSOME_CYCLE	20258	1583	40	13	2.05627	5.2037	6.2561e-06	0.000296613	0.999999	1	BRCA1,BRCA2,CDK1,CDK2,CEP135,CEP72,GADD45A,KIF11,NDE1,PLK4,SASS6,STIL,WDR62
GO_ATP_DEPENDENT_CHROMATIN_REMODELING	20258	1583	52	15	1.88421	5.18674	6.50515e-06	0.000304834	0.999999	1	CASC5,CENPI,CENPK,CENPL,CENPN,CENPQ,CENPT,CENPW,HJURP,MBD2,MBD3,MIS18BP1,OIP5,SMARCB1,SMARCC1
GO_RECOMBINATIONAL_REPAIR	20258	1583	65	17	1.74285	5.15701	6.9661e-06	0.000322682	0.999998	1	BRCA1,BRCA2,CDC45,CDC7,FEN1,GEN1,H2AFX,INO80,LIG3,NSMCE2,PARP1,RAD54B,RAD54L,RBBP8,SFR1,WDR48,XRCC2
GO_MULTI_ORGANISM_LOCALIZATION	20258	1583	59	16	1.79512	5.1088	7.78401e-06	0.000356472	0.999998	1	AAAS,CAV1,DDX39B,KPNA2,KPNB1,NUP160,NUP188,NUP205,NUP62,NUP98,TAP1,THOC6,TSG101,UBA52,VPS28,VPS37B
GO_NEGATIVE_REGULATION_OF_APOPTOTIC_SIGNALING_PATHWAY	20258	1583	171	31	1.2141	5.0676	8.55849e-06	0.000386042	0.999997	1	AKT1,BAG5,BCL2L12,BRCA1,CASP8,CD44,CREB3,CSDA,FIGNL1,FXN,GCG,GPX1,HIF1A,HMGB2,HMOX1,HTRA2,ICAM1,ITGA6,LGALS3,LRRK2,MAPK7,NFE2L2,NONO,RELA,RIPK1,SERPINE1,SLC25A5,SRC,TRADD,TRAF2,VDAC2
GO_REGULATION_OF_DNA_REPLICATION	20258	1583	139	27	1.31371	5.06186	8.67243e-06	0.000386042	0.999997	1	BRCA2,CALR,CDC7,CDK1,CDK2,CHEK2,CHTF18,CHTF8,CTC1,DNA2,DSCC1,E2F7,E2F8,GLI2,INO80,KITLG,LIG3,MAPKAPK5,MCRS1,PML,PNKP,RFC3,RFC4,SHC1,SRC,TINF2,TP53
GO_MACROMOLECULAR_COMPLEX_DISASSEMBLY	20258	1583	163	30	1.23592	5.05963	8.71707e-06	0.000386042	0.999997	1	AXIN1,CAV1,CHCHD1,CHMP1A,GFM2,ICT1,KIF18B,KIF2C,MRPL10,MRPL21,MRPL22,MRPL23,MRPL24,MRPL27,MRPL4,MRPL41,MRPL52,MRPL54,MRPS12,MRPS16,MRPS17,MRPS18A,MRPS24,MRPS27,MRPS7,N6AMT1,SGK1,SMARCB1,SMARCC1,TRMT112
GO_RESPONSE_TO_ENDOPLASMIC_RETICULUM_STRESS	20258	1583	205	35	1.12756	5.03394	9.24825e-06	0.000405113	0.999996	1	AIFM1,ATF3,ATF6B,CALR,CCL2,CREB3,CREB3L2,DNAJB11,EDEM1,ERLIN1,ERP44,EXTL3,HM13,HSPA5,KDELR3,NFE2L2,NPLOC4,P4HB,PDIA6,PML,PREB,RHBDD1,SEC31A,SEC61A1,SEC61B,SEC61G,SEC63,SHC1,SRPR,STT3B,TLN1,TP53,TRAF2,TXNDC11,UBE4B
GO_RESPONSE_TO_TOPOLOGICALLY_INCORRECT_PROTEIN	20258	1583	140	27	1.30336	5.0019	9.95629e-06	0.000431439	0.999997	1	ATF3,ATF6B,CALR,CCL2,CREB3,CREB3L2,DNAJB11,EDEM1,ERP44,EXTL3,HSPA5,HSPE1,KDELR3,NFE2L2,PDIA6,PREB,RHBDD1,SEC31A,SEC61A1,SEC61B,SEC61G,SEC63,SERPINH1,SHC1,SRPR,STT3B,TLN1
GO_NEGATIVE_REGULATION_OF_RESPONSE_TO_OXIDATIVE_STRESS	20258	1583	31	11	2.18299	4.90244	1.25187e-05	0.000536705	0.999998	1	AKT1,BAG5,GNB2L1,GPX1,HIF1A,HTRA2,LRRK2,MAPK7,MET,NFE2L2,NONO
GO_NUCLEOTIDE_EXCISION_REPAIR	20258	1583	96	21	1.48511	4.88795	1.29435e-05	0.000549078	0.999996	1	BRCA2,COPS5,COPS7A,DDB1,ERCC2,GTF2H2,GTF2H3,LIG3,PARP1,PNKP,POLD4,POLE,POLR2D,POLR2F,PPIE,RAD23A,RBBP8,RFC3,RFC4,TP53,UBA52
GO_ANAPHASE_PROMOTING_COMPLEX_DEPENDENT_CATABOLIC_PROCESS	20258	1583	68	17	1.67776	4.87322	1.339e-05	0.000562102	0.999997	1	ANAPC5,BUB1B,CCNB1,CDC20,CDK1,PLK1,PSMA5,PSMA6,PSMB2,PSMB5,PSMD13,PSMD2,PSMD3,PSME2,PTTG1,UBA52,UBE2C
GO_MITOTIC_RECOMBINATION	20258	1583	37	12	2.05327	4.83678	1.45619e-05	0.000604994	0.999998	1	BRCA2,DNA2,FEN1,GEN1,NSMCE2,POLD4,POLE,RAD54B,RFC3,RFC4,TOP2A,XRCC2
GO_REGULATION_OF_EXTRINSIC_APOPTOTIC_SIGNALING_PATHWAY_VIA_DEATH_DOMAIN_RECEPTORS	20258	1583	49	14	1.8704	4.82777	1.48673e-05	0.000611378	0.999997	1	ATF3,BRCA1,CASP8,GPX1,HMGB2,HMOX1,ICAM1,LGALS3,PIDD,RIPK1,SERPINE1,STK3,TRADD,TRAF2
GO_REGULATION_OF_SISTER_CHROMATID_SEGREGATION	20258	1583	56	15	1.77729	4.75653	1.75176e-05	0.000713089	0.999996	1	BUB1,BUB1B,CCNB1,CENPF,DLGAP5,ESPL1,FBXO5,GEN1,H2AFY,MAD2L2,NSMCE2,PLK1,PTTG1,TTK,UBE2C
GO_REGULATION_OF_CELL_CYCLE_ARREST	20258	1583	91	20	1.49189	4.71687	1.91926e-05	0.000773461	0.999995	1	AKT2,BRCA1,CAST,CCNB1,CDC25C,CDK1,CDK2,CDK4,CHEK2,E2F1,E2F7,FOXM1,GADD45A,GTSE1,MDM2,PIDD,PML,RBM38,TP53,UBA52
GO_REGULATION_OF_INTRINSIC_APOPTOTIC_SIGNALING_PATHWAY	20258	1583	122	24	1.33198	4.66589	2.15832e-05	0.000861189	0.999993	1	AKT1,BAG5,BCL2L12,CAV1,CD44,CREB3,CSDA,FIGNL1,GCG,GNB2L1,GPX1,HIF1A,HTRA2,LRRK2,MAPK7,NFE2L2,NONO,P4HB,PTPN2,RPS3,SERINC3,SRC,TP53,VDAC2
GO_REGENERATION	20258	1583	146	27	1.24282	4.65709	2.20245e-05	0.000866996	0.999992	1	ANXA1,BIN3,CALU,CAST,CAV1,CCL2,CCNA2,CCNB1,CDK1,CDK2,CDK4,EZH2,GPX1,HMBS,MKI67,POSTN,PPAT,PTPRF,RAP1A,RTN4RL2,SEPN1,SHC1,SOCS3,TEC,TGFBR2,TSPO,TYMS
GO_REGULATION_OF_SIGNAL_TRANSDUCTION_BY_P53_CLASS_MEDIATOR	20258	1583	138	26	1.26967	4.65445	2.2159e-05	0.000866996	0.999992	1	AKT1,ANKRD1,BARD1,BCL2L12,BRCA1,BRIP1,CD44,CDK2,CHEK1,CHEK2,DNA2,HIC1,MAPKAPK5,MBD3,MDM2,PML,PRKAA1,RBBP8,RFC3,RFC4,SSRP1,TAF10,TAF6,TP53,TPX2,UBA52
GO_HISTONE_EXCHANGE	20258	1583	33	11	2.0928	4.6068	2.47286e-05	0.00095404	0.999996	1	CASC5,CENPI,CENPK,CENPL,CENPN,CENPQ,CENPT,CENPW,HJURP,MIS18BP1,OIP5
GO_MEIOTIC_CELL_CYCLE_PROCESS	20258	1583	123	24	1.32021	4.60455	2.48571e-05	0.00095404	0.999992	1	ACTR2,ASPM,BRCA2,CDK2,ESPL1,FANCA,FANCD2,FBXO5,LEPREL4,MASTL,MKI67,NCAPD3,PLK1,PSMD13,PTTG1,RAD54B,RAD54L,SGOL1,SGOL2,SMC2,SMC4,TOP2A,TRIP13,XRCC2
GO_REGULATION_OF_OXIDATIVE_STRESS_INDUCED_CELL_DEATH	20258	1583	39	12	1.97732	4.57602	2.6545e-05	0.00100921	0.999995	1	AKT1,BAG5,GNB2L1,GPX1,HIF1A,HTRA2,LRRK2,MAPK7,MET,NFE2L2,NONO,P4HB
GO_NEGATIVE_REGULATION_OF_CATABOLIC_PROCESS	20258	1583	173	30	1.15002	4.53948	2.88747e-05	0.0010842	0.999989	1	ACTN3,AKT1,BAG5,BUB1,BUB1B,CENPF,CIDEA,FEZ2,FLNA,GIPC1,LRRK2,MAD2L2,MAPK7,MET,MTMR2,PABPC1,PBK,PLK1,PML,PRKAA1,QSOX1,RELA,SDCBP,SENP1,SF3B3,SMARCC1,SUFU,TSPO,TTK,UBQLN4
GO_PROTEIN_SUMOYLATION	20258	1583	101	21	1.41186	4.53404	2.92386e-05	0.0010842	0.999991	1	AAAS,BRCA1,CDCA8,HDAC7,INCENP,MDC1,MDM2,NSMCE2,NUP160,NUP188,NUP205,NUP62,NUP98,PARP1,PML,SAE1,SENP1,TOP1,TOP2A,TP53,TRIM28
GO_NEGATIVE_REGULATION_OF_OXIDATIVE_STRESS_INDUCED_INTRINSIC_APOPTOTIC_SIGNALING_PATHWAY	20258	1583	18	8	2.50783	4.53277	2.93244e-05	0.0010842	0.999997	1	AKT1,BAG5,GPX1,HIF1A,HTRA2,MAPK7,NFE2L2,NONO
GO_REGULATION_OF_OXIDATIVE_STRESS_INDUCED_INTRINSIC_APOPTOTIC_SIGNALING_PATHWAY	20258	1583	23	9	2.32412	4.49958	3.16534e-05	0.00115967	0.999996	1	AKT1,BAG5,GPX1,HIF1A,HTRA2,MAPK7,NFE2L2,NONO,P4HB
GO_NUCLEIC_ACID_PHOSPHODIESTER_BOND_HYDROLYSIS	20258	1583	209	34	1.05786	4.45835	3.48056e-05	0.00126366	0.999986	1	APEX1,CPSF1,DCLRE1A,DCPS,DDB1,DNA2,EME1,ENPP3,ERCC2,FEN1,G3BP1,GEN1,GTF2H2,GTF2H3,HMGB2,KPNB1,MUS81,PARN,PARP1,PNKP,POLD4,POLE,POP1,RBBP8,RCL1,REXO2,RFC3,RFC4,RNASET2,RPP21,RPSA,TREX1,TSEN15,UBA52
GO_NEGATIVE_REGULATION_OF_CHROMOSOME_ORGANIZATION	20258	1583	80	18	1.52576	4.45119	3.53842e-05	0.0012732	0.999991	1	BRCA1,BUB1,BUB1B,CENPF,DNMT1,ESPL1,H2AFY,MAD2L2,MCRS1,PARP1,PLK1,PML,PTTG1,SMARCB1,SRC,TINF2,TTK,XRCC5
GO_PROTEIN_N_LINKED_GLYCOSYLATION	20258	1583	66	16	1.63336	4.44374	3.59967e-05	0.00128047	0.999991	1	ALG5,ALG6,ALG8,B4GALT1,DAD1,DDOST,EDEM1,LMAN1,MGAT5,OSTC,PGM3,PRKCSH,RPN2,ST3GAL6,STT3A,STT3B
GO_CYTOKINESIS	20258	1583	73	17	1.5754	4.44103	3.62219e-05	0.00128047	0.999991	1	ACTR2,BIN3,BRCA2,CEP55,CKAP2,DIAPH2,ECT2,ESPL1,INCENP,KIF20A,KIF23,KIF4A,NUSAP1,PLK1,PRC1,RACGAP1,RALB
GO_REGULATION_OF_CHROMOSOME_ORGANIZATION	20258	1583	236	37	1.00457	4.43437	3.67817e-05	0.00128896	0.999984	1	BRCA1,BUB1,BUB1B,CCNB1,CDC45,CENPF,CHEK1,CTC1,DLGAP5,DNMT1,ESPL1,FBXO5,GCG,GEN1,H2AFY,HIST1H1B,KAT2A,MAD2L2,MAPKAPK5,MCRS1,NSMCE2,PARP1,PHF19,PLK1,PML,PNKP,PTTG1,SETDB1,SMARCB1,SRC,TINF2,TP53,TRIM28,TTK,UBE2C,WDR61,XRCC5
GO_NEGATIVE_REGULATION_OF_CELLULAR_CATABOLIC_PROCESS	20258	1583	134	25	1.25553	4.42568	3.7525e-05	0.00130367	0.999987	1	ACTN3,AKT1,BAG5,BUB1,BUB1B,CENPF,FEZ2,GIPC1,LRRK2,MAD2L2,MAPK7,MET,MTMR2,PABPC1,PBK,PLK1,PML,QSOX1,SDCBP,SENP1,SMARCC1,SUFU,TSPO,TTK,UBQLN4
GO_CHROMOSOME_CONDENSATION	20258	1583	29	10	2.14171	4.3817	4.15242e-05	0.00143028	0.999994	1	AIFM1,CCNB1,CDK1,CHMP1A,NCAPD3,NCAPG,NUSAP1,SMC2,SMC4,TOP2A
GO_APOPTOTIC_SIGNALING_PATHWAY	20258	1583	247	38	0.977319	4.3527	4.43911e-05	0.00151607	0.999981	1	AIFM1,BAG3,BOK,BRCA1,BRCA2,CASP8,CAV1,CD14,CHEK2,CYP1B1,DIABLO,DPF2,E2F1,EDA2R,EYA2,GPX1,HIC1,HMOX1,HTRA2,KITLG,KRT18,KRT8,MELK,PDCD6,PHLDA3,PML,RHOT2,RIPK1,SENP1,SGPL1,SHISA5,TMEM109,TNFSF12,TP53,TRADD,TRAF2,UBE4B,ZMAT3
GO_NEGATIVE_REGULATION_OF_INTRINSIC_APOPTOTIC_SIGNALING_PATHWAY	20258	1583	75	17	1.5364	4.28094	5.23674e-05	0.00176096	0.999986	1	AKT1,BAG5,BCL2L12,CD44,CREB3,CSDA,FIGNL1,GCG,GPX1,HIF1A,HTRA2,LRRK2,MAPK7,NFE2L2,NONO,SRC,VDAC2
GO_DNA_SYNTHESIS_INVOLVED_IN_DNA_REPAIR	20258	1583	61	15	1.65391	4.28037	5.24357e-05	0.00176096	0.999988	1	BARD1,BRCA1,BRCA2,BRIP1,DNA2,MAD2L2,NPLOC4,POLD4,POLE,RBBP8,RFC3,RFC4,UBA52,USP10,XRCC2
GO_RESPONSE_TO_KETONE	20258	1583	162	28	1.14526	4.2533	5.58089e-05	0.00185876	0.999979	1	ABHD2,AIFM1,AKR1B1,AKT1,CALR,CAV1,CCL2,CDK4,CHEK2,DCPS,DNMT1,FN1,FOS,GNAI1,HMBS,JUNB,KLF6,MTAP,NDOR1,POSTN,PRKAA1,PTAFR,RELA,SOCS3,SRC,TSPO,TYMS,UTS2
GO_NEGATIVE_REGULATION_OF_EXTRINSIC_APOPTOTIC_SIGNALING_PATHWAY_VIA_DEATH_DOMAIN_RECEPTORS	20258	1583	31	10	2.04549	4.09924	7.95721e-05	0.00262849	0.999987	1	BRCA1,CASP8,GPX1,HMGB2,HMOX1,ICAM1,RIPK1,SERPINE1,TRADD,TRAF2
GO_SPINDLE_LOCALIZATION	20258	1583	37	11	1.92774	4.08812	8.16364e-05	0.00265318	0.999985	1	ACTR2,ASPM,CCDC99,ESPL1,KPNB1,MAP4,NDC80,NDE1,NUSAP1,SPAG5,SPRY1
GO_PROTEIN_LOCALIZATION_TO_CHROMOSOME	20258	1583	37	11	1.92774	4.08812	8.16364e-05	0.00265318	0.999985	1	BRCA2,BUB1B,CASC5,CCDC99,CDK1,EZH2,H2AFY,HIST1H1B,PLK1,RCC2,TINF2
GO_MEIOTIC_CHROMOSOME_SEGREGATION	20258	1583	50	13	1.73434	4.05419	8.82702e-05	0.0028078	0.999981	1	ACTR2,BRCA2,ESPL1,FANCD2,LEPREL4,PLK1,PTTG1,SGOL1,SGOL2,SMC2,SMC4,TOP2A,TRIP13
GO_REGULATION_OF_CELL_CYCLE_G2_M_PHASE_TRANSITION	20258	1583	50	13	1.73434	4.05419	8.82702e-05	0.0028078	0.999981	1	CCNA2,CDC7,CDK1,CDK4,CENPF,CLSPN,CTC1,FANCI,GTSE1,H2AFY,PLK1,RCC2,TP53
GO_NEGATIVE_REGULATION_OF_CELL_CYCLE_G1_S_PHASE_TRANSITION	20258	1583	78	17	1.47982	4.05314	8.8484e-05	0.0028078	0.999975	1	CCNB1,CDC25C,CDK1,CDK2,CHEK2,E2F1,E2F7,EZH2,GADD45A,GTSE1,MDM2,PIDD,PML,RBM38,RFWD3,TP53,UBA52
GO_NEGATIVE_REGULATION_OF_CELLULAR_PROTEIN_CATABOLIC_PROCESS	20258	1583	57	14	1.65222	4.02809	9.37369e-05	0.00295125	0.999978	1	BAG5,BUB1,BUB1B,CENPF,GIPC1,MAD2L2,PBK,PLK1,PML,SDCBP,SENP1,SMARCC1,SUFU,TTK
GO_MITOTIC_CYTOKINESIS	20258	1583	26	9	2.14724	4.01046	9.76193e-05	0.00304966	0.999986	1	BIN3,CEP55,CKAP2,KIF20A,KIF23,KIF4A,NUSAP1,PLK1,RACGAP1
GO_POSITIVE_REGULATION_OF_PROTEIN_MODIFICATION_BY_SMALL_PROTEIN_CONJUGATION_OR_REMOVAL	20258	1583	176	29	1.07631	3.99687	0.000100724	0.00312243	0.99996	1	ANAPC5,ARRDC3,AXIN1,BRCA1,BUB1B,CAV1,CCNB1,CDC14B,CDC20,CDK1,FANCI,FBXO5,HSPA5,HSPBP1,LRRK2,MASTL,PLK1,PSMA5,PSMA6,PSMB2,PSMB5,PSMD13,PSMD2,PSMD3,PSME2,PTK2,RIPK2,UBA52,UBE2C
GO_REGULATION_OF_EXTRINSIC_APOPTOTIC_SIGNALING_PATHWAY	20258	1583	134	24	1.19663	3.98223	0.000104177	0.00320482	0.999962	1	AKT1,ATF3,BRCA1,CASP8,CAV1,GPX1,HMGB2,HMOX1,HTRA2,ICAM1,ITGA6,LGALS3,MAPK7,PAK2,PIDD,PML,RELA,RIPK1,SERPINE1,SRC,STK3,TNFSF12,TRADD,TRAF2
GO_RESPONSE_TO_PLATELET_DERIVED_GROWTH_FACTOR	20258	1583	16	7	2.48511	3.97104	0.000106895	0.00326281	0.99999	1	CCL2,CCNA2,CORO1B,DNMT1,FN1,IQGAP1,SRC
GO_CYTOSKELETON_DEPENDENT_CYTOKINESIS	20258	1583	32	10	1.99969	3.96786	0.000107681	0.00326281	0.999982	1	ACTR2,BIN3,CEP55,CKAP2,KIF20A,KIF23,KIF4A,NUSAP1,PLK1,RACGAP1
GO_NON_RECOMBINATIONAL_REPAIR	20258	1583	51	13	1.70577	3.95832	0.000110072	0.0033082	0.999975	1	BARD1,BRCA1,BRE,DCLRE1A,FAM175A,H2AFX,LIG3,MDC1,NHEJ1,NSMCE2,RBBP8,WHSC1,XRCC5
GO_POSITIVE_REGULATION_OF_CELL_CYCLE_ARREST	20258	1583	72	16	1.50783	3.95538	0.000110821	0.0033082	0.99997	1	BRCA1,CCNB1,CDC25C,CDK1,CDK2,CHEK2,E2F1,E2F7,GADD45A,GTSE1,MDM2,PIDD,PML,RBM38,TP53,UBA52
GO_PROTEIN_LOCALIZATION_TO_KINETOCHORE	20258	1583	8	5	2.99969	3.87721	0.000132675	0.00391702	0.999994	1	BUB1B,CASC5,CCDC99,CDK1,RCC2
GO_MEIOTIC_CELL_CYCLE	20258	1583	153	26	1.12081	3.87011	0.000134863	0.00391702	0.999948	1	ACTR2,ASPM,BRCA2,CDK2,ESPL1,FANCA,FANCD2,FBXO5,H2AFX,LEPREL4,MASTL,MKI67,NCAPD3,PLK1,PSMD13,PTTG1,RAD54B,RAD54L,RBBP8,SGOL1,SGOL2,SMC2,SMC4,TOP2A,TRIP13,XRCC2
GO_MITOTIC_CHROMOSOME_CONDENSATION	20258	1583	12	6	2.67776	3.86013	0.000137997	0.00391702	0.99999	1	CHMP1A,NCAPD3,NCAPG,NUSAP1,SMC2,SMC4
GO_NEGATIVE_REGULATION_OF_TELOMERASE_ACTIVITY	20258	1583	12	6	2.67776	3.86013	0.000137997	0.00391702	0.99999	1	CTC1,MCRS1,PML,SRC,TINF2,TP53
GO_IMP_METABOLIC_PROCESS	20258	1583	12	6	2.67776	3.86013	0.000137997	0.00391702	0.99999	1	ADSS,AMPD3,PAICS,PFAS,PPAT,PRTFDC1
GO_ACTIVATION_OF_ANAPHASE_PROMOTING_COMPLEX_ACTIVITY	20258	1583	12	6	2.67776	3.86013	0.000137997	0.00391702	0.99999	1	CDC14B,CDC20,FBXO5,MASTL,PLK1,UBE2C
GO_REGULATION_OF_TUMOR_NECROSIS_FACTOR_MEDIATED_SIGNALING_PATHWAY	20258	1583	39	11	1.85179	3.85892	0.000138383	0.00391702	0.999973	1	CASP8,CPNE1,GNB2L1,IKBKG,PTPN2,RIPK1,RNF31,TRADD,TRAF2,TRAIP,UBA52
GO_POSITIVE_REGULATION_OF_CELL_CYCLE_PHASE_TRANSITION	20258	1583	59	14	1.60247	3.85458	0.000139771	0.00391702	0.999966	1	ANXA1,APEX1,CDC45,CDC7,CDK4,DLGAP5,ESPL1,FAM83D,FBXO5,MDM2,NSMCE2,PLK1,RCC2,UBE2C
GO_REGULATION_OF_RNA_STABILITY	20258	1583	120	22	1.2303	3.85399	0.000139963	0.00391702	0.999951	1	AKT1,APEX1,CARHSP1,CSDA,E2F1,ELAVL1,KHSRP,MAPKAPK2,METTL3,PABPC1,PARN,PSMA5,PSMA6,PSMB2,PSMB5,PSMD13,PSMD2,PSMD3,PSME2,RBM38,SYNCRIP,UBA52
GO_MITOTIC_SPINDLE_ASSEMBLY	20258	1583	33	10	1.95529	3.8424	0.000143747	0.00399517	0.999975	1	CDC14A,CHEK2,FLNA,KIF11,KIF23,KIF4A,KIFC1,KPNB1,RACGAP1,TPX2
GO_PROTEIN_MATURATION	20258	1583	226	34	0.945042	3.77017	0.000169759	0.00468582	0.999924	1	ACE,AEBP1,AIFM1,AIP,ANP32B,BOK,CALR,CASP8,CPD,DIABLO,DISP1,F2R,FXN,GNB2L1,HM13,HSPE1,HTRA2,NOD1,PARP1,PDCD6,PIDD,PLAT,PML,PMPCA,PMPCB,POMC,RIPK1,SENP1,SERPINH1,SPCS1,SPPL2B,TRADD,TRAF2,TSPAN14
GO_CELL_CYCLE_G1_S_PHASE_TRANSITION	20258	1583	90	18	1.35583	3.74802	0.000178641	0.00489744	0.999945	1	CDC45,CDC7,CDK1,CDK2,CDK4,CDK6,CDKN3,DBF4,E2F1,E2F7,FBXO5,IQGAP3,MCM2,PKMYT1,POLE,PPAT,RBBP8,TYMS
GO_CENTROSOME_DUPLICATION	20258	1583	28	9	2.04033	3.72806	0.000187042	0.00509311	0.999971	1	BRCA2,CDK2,CEP135,CEP72,NDE1,PLK4,SASS6,STIL,WDR62
GO_GENE_SILENCING	20258	1583	148	25	1.11216	3.70317	0.000198073	0.00535728	0.999923	1	AAAS,CHMP1A,DNMT1,H2AFJ,H2AFX,H2AFY,HIST1H2AC,HIST1H2AH,HIST1H2AI,HIST1H2AK,HIST2H2AB,MBD2,MBD3,METTL3,NUP160,NUP188,NUP205,NUP62,NUP98,PABPC1,POLR2D,POLR2F,SMAD2,SUV39H1,TARBP2
GO_REGULATION_OF_RESPONSE_TO_DNA_DAMAGE_STIMULUS	20258	1583	123	22	1.19468	3.69304	0.000202748	0.00544715	0.999927	1	ANKRD1,APEX1,BCL2L12,BRCA1,BRE,CD44,CHEK1,CHEK2,DDX39B,EYA3,FAM175A,FIGNL1,FOXM1,H2AFX,HIC1,MDM2,PML,RFWD3,RPS3,TRIM28,USP1,WHSC1
GO_NEGATIVE_REGULATION_OF_GENE_EXPRESSION_EPIGENETIC	20258	1583	61	14	1.55438	3.69	0.000204173	0.00544913	0.999948	1	DNMT1,EZH2,H2AFJ,H2AFX,H2AFY,HIST1H2AC,HIST1H2AH,HIST1H2AI,HIST1H2AK,HIST2H2AB,MBD2,MBD3,PHF19,SUV39H1
GO_ANTIGEN_PROCESSING_AND_PRESENTATION_OF_PEPTIDE_ANTIGEN	20258	1583	140	24	1.13344	3.67928	0.000209278	0.00554863	0.999921	1	ACE,AP1M1,ARF1,CALR,KIF11,KIF15,KIF22,KIF23,KIF2C,KIF4A,PSMA5,PSMA6,PSMB2,PSMB5,PSMD13,PSMD2,PSMD3,PSME2,RACGAP1,SEC13,SEC24A,SEC24B,SEC31A,TAP1
GO_PROTEASOMAL_PROTEIN_CATABOLIC_PROCESS	20258	1583	238	35	0.912224	3.66666	0.000215446	0.00566861	0.999901	1	ANAPC5,AXIN1,BUB1B,CCNB1,CCNF,CD2AP,CDC20,CDK1,DDB1,EDEM1,ERLIN1,GTSE1,HSPA5,NFE2L2,NPLOC4,NSFL1C,PLK1,PML,PSMA5,PSMA6,PSMB2,PSMB5,PSMD13,PSMD2,PSMD3,PSME2,PTTG1,RAD23A,SEC61B,SOCS6,STT3B,TP53,UBA52,UBE2C,UBE4B
GO_POSITIVE_REGULATION_OF_VIRAL_PROCESS	20258	1583	76	16	1.42983	3.66431	0.000216617	0.00566861	0.999937	1	DDB1,FAM125A,LARP1,P4HB,PABPC1,PFN1,POLR2D,POLR2F,PPIB,PPIE,RAD23A,SMARCB1,TARBP2,TOP2A,TSG101,VPS37B
GO_REGULATION_OF_SUBSTRATE_ADHESION_DEPENDENT_CELL_SPREADING	20258	1583	41	11	1.77964	3.64663	0.000225614	0.00586595	0.999954	1	CALR,CORO1C,FLNA,ITGB1BP1,MYADM,POSTN,PREX1,PTK2,RCC2,S100A10,TRIOBP
GO_REGULATION_OF_NECROTIC_CELL_DEATH	20258	1583	23	8	2.1542	3.63709	0.000230629	0.00588249	0.999968	1	CASP8,CAV1,CSDA,RIPK1,TRADD,TRAF2,TSPO,UBA52
GO_NEGATIVE_REGULATION_OF_CHROMOSOME_SEGREGATION	20258	1583	23	8	2.1542	3.63709	0.000230629	0.00588249	0.999968	1	BUB1,BUB1B,CENPF,ESPL1,MAD2L2,PLK1,PTTG1,TTK
GO_SPINDLE_CHECKPOINT	20258	1583	23	8	2.1542	3.63709	0.000230629	0.00588249	0.999968	1	BUB1,BUB1B,CASC5,CCDC99,CENPF,MAD2L2,PLK1,TTK
GO_POSITIVE_REGULATION_OF_PEPTIDASE_ACTIVITY	20258	1583	133	23	1.14604	3.60864	0.000246241	0.00621732	0.999908	1	ADRM1,AIFM1,AKIRIN2,ANP32B,BOK,CASP8,CAV1,DIABLO,F2R,FN1,GNB2L1,HSPE1,HTRA2,NOD1,PDCD6,PIDD,PML,PSME2,RIPK1,RPS3,SENP1,TRADD,TRAF2
GO_CYTOPLASMIC_SEQUESTERING_OF_PROTEIN	20258	1583	35	10	1.8704	3.60758	0.000246841	0.00621732	0.999954	1	AKT1,CREB3,FLNA,GPAA1,HSPA5,KDELR1,KDELR2,KDELR3,SUFU,TSPO
GO_REGULATION_OF_RESPONSE_TO_OXIDATIVE_STRESS	20258	1583	55	13	1.59684	3.60197	0.000250053	0.00625909	0.999939	1	AKT1,BAG5,GNB2L1,GPX1,HIF1A,HTRA2,LRRK2,MAPK7,MET,NFE2L2,NONO,P4HB,SEPN1
GO_KINETOCHORE_ORGANIZATION	20258	1583	9	5	2.82976	3.55401	0.000279251	0.00694679	0.999985	1	CENPF,CENPT,CENPW,SMC2,SMC4
GO_POSITIVE_REGULATION_OF_FIBROBLAST_PROLIFERATION	20258	1583	49	12	1.64801	3.52085	0.000301403	0.00745185	0.99993	1	CCNA2,CCNB1,CDK4,CDK6,CTC1,E2F1,FN1,PML,S100A6,UTS2,UTS2R,ZMIZ1
GO_POSITIVE_REGULATION_OF_MITOTIC_CELL_CYCLE	20258	1583	110	20	1.21833	3.50932	0.000309511	0.00760566	0.999892	1	ANXA1,APEX1,BRCA2,CCNB1,CDC45,CDC7,CDK1,CDK4,DLGAP5,ESPL1,FBXO5,GEN1,H2AFY,KIF20B,MDM2,NSMCE2,NUSAP1,PLK1,RCC2,UBE2C
GO_CELL_DIFFERENTIATION_INVOLVED_IN_EMBRYONIC_PLACENTA_DEVELOPMENT	20258	1583	24	8	2.0928	3.49164	0.000322373	0.00777941	0.999953	1	AKT1,CASP8,E2F7,E2F8,KRT8,PLK4,SOCS3,STK3
GO_DNA_STRAND_ELONGATION_INVOLVED_IN_DNA_REPLICATION	20258	1583	24	8	2.0928	3.49164	0.000322373	0.00777941	0.999953	1	DNA2,FEN1,GINS1,LIG3,PARP1,POLD4,RFC3,RFC4
GO_POSITIVE_REGULATION_OF_CHROMOSOME_SEGREGATION	20258	1583	24	8	2.0928	3.49164	0.000322373	0.00777941	0.999953	1	CCNB1,DLGAP5,ESPL1,FBXO5,H2AFY,NSMCE2,PLK1,RCC2
GO_CHROMATIN_REMODELING	20258	1583	119	21	1.17526	3.47017	0.000338713	0.00812509	0.999877	1	CASC5,CENPI,CENPK,CENPL,CENPN,CENPQ,CENPT,CENPW,CHEK1,HJURP,INO80,KAT2A,MBD2,MBD3,MIS18BP1,OIP5,SMARCB1,SMARCC1,TAF6L,TOP1,TOP1MT
GO_TRANSCRIPTION_COUPLED_NUCLEOTIDE_EXCISION_REPAIR	20258	1583	64	14	1.48511	3.45844	0.000347986	0.00829812	0.999905	1	COPS5,COPS7A,DDB1,ERCC2,GTF2H2,GTF2H3,LIG3,POLD4,POLR2D,POLR2F,PPIE,RFC3,RFC4,UBA52
GO_NEGATIVE_REGULATION_OF_CELL_DIVISION	20258	1583	50	12	1.61886	3.43332	0.000368708	0.00874054	0.999912	1	ASPM,BUB1,BUB1B,CENPF,CHEK1,E2F7,E2F8,FBXO5,MAD2L2,PLK1,PTTG1,TTK
GO_FC_RECEPTOR_SIGNALING_PATHWAY	20258	1583	163	26	1.02947	3.42057	0.000379691	0.0088286	0.999843	1	ACTR2,ARPC1B,ARPC4,CLEC4D,CRK,DOCK1,FOS,IKBKG,NRAS,PAK2,PSMA5,PSMA6,PSMB2,PSMB5,PSMD13,PSMD2,PSMD3,PSME2,PTK2,RELA,SHC1,SRC,TEC,UBA52,VAV3,WASF2
GO_RIBONUCLEOPROTEIN_COMPLEX_SUBUNIT_ORGANIZATION	20258	1583	163	26	1.02947	3.42057	0.000379691	0.0088286	0.999843	1	DDX39B,EFTUD1,EIF3F,EIF3G,EIF3K,GEMIN8,GFM2,LSM3,LSM4,MRPS7,POLR2D,RPL11,RPL24,RPL3,RPS10,RPS15,RPSA,SBDS,SF1,SF3A2,SNRPD2,SNRPG,SRSF9,STRAP,TARBP2,USP4
GO_ANTIGEN_PROCESSING_AND_PRESENTATION	20258	1583	163	26	1.02947	3.42057	0.000379691	0.0088286	0.999843	1	ACE,AP1M1,AP3B1,ARF1,CALR,ICAM1,KIF11,KIF15,KIF22,KIF23,KIF2C,KIF4A,PSMA5,PSMA6,PSMB2,PSMB5,PSMD13,PSMD2,PSMD3,PSME2,RACGAP1,SEC13,SEC24A,SEC24B,SEC31A,TAP1
GO_NUCLEOTIDE_SUGAR_BIOSYNTHETIC_PROCESS	20258	1583	19	7	2.23719	3.4179	0.000382031	0.0088286	0.999953	1	GMPPB,MPI,NAGK,PGM3,PMM2,TSTA3,UGDH
GO_PEPTIDYL_SERINE_MODIFICATION	20258	1583	137	23	1.10329	3.41638	0.000383376	0.0088286	0.999851	1	AKT1,AKT2,CCNB1,CDC7,CDK1,CDK2,CHEK2,CLSPN,GALNT3,ILK,LRRK2,MAP2K2,MAPK7,MAPKAPK2,MAPKAPK5,MASTL,PAK2,PLK1,PRKAA1,RIPK1,SGK1,SRC,TGFBR2
GO_CYTOPLASMIC_TRANSLATION	20258	1583	31	9	1.89349	3.35577	0.000440787	0.0100693	0.99992	1	EIF3F,FTSJ1,PTBP1,RPL15,RPL22,RPL29,RPL31,RPL36,SSB
GO_CELLULAR_RESPONSE_TO_BIOTIC_STIMULUS	20258	1583	147	24	1.06305	3.35433	0.000442251	0.0100693	0.999822	1	ADAM9,AKT1,ANKRD1,AXL,CCL2,CD14,CXCL10,EME1,FN1,HIF1A,HMGB2,HSPA5,ICAM1,IRAK2,MUS81,PTAFR,RELA,RIPK2,SCARB1,SERPINE1,SPON2,SRC,TP53,TSPO
GO_DNA_BIOSYNTHETIC_PROCESS	20258	1583	97	18	1.24777	3.32823	0.000469648	0.010633	0.999841	1	BARD1,BRCA1,BRCA2,BRIP1,CENPF,DNA2,LIG3,MAD2L2,NPLOC4,POLD4,POLE,RBBP8,RFC3,RFC4,TYMS,UBA52,USP10,XRCC2
GO_MICROTUBULE_BASED_MOVEMENT	20258	1583	166	26	1.00316	3.29569	0.000506191	0.0113964	0.999786	1	ACTR2,AP3B1,BICD2,CCDC103,DLGAP5,DPCD,FYCO1,HIF1A,KIF11,KIF15,KIF18B,KIF1C,KIF20A,KIF20B,KIF22,KIF23,KIF2C,KIF4A,KIFC1,KPNB1,KTN1,MAP4,NDE1,RACGAP1,RHOT2,SSNA1
GO_INTRINSIC_APOPTOTIC_SIGNALING_PATHWAY_IN_RESPONSE_TO_DNA_DAMAGE	20258	1583	59	13	1.49556	3.28375	0.0005203	0.011507	0.99986	1	BOK,BRCA1,BRCA2,CHEK2,E2F1,HIC1,HMOX1,HTRA2,PHLDA3,PML,SHISA5,TMEM109,TP53
GO_PROTEIN_LOCALIZATION_TO_CHROMOSOME_CENTROMERIC_REGION	20258	1583	10	5	2.67776	3.28189	0.000522526	0.011507	0.999964	1	BUB1B,CASC5,CCDC99,CDK1,RCC2
GO_REGULATION_OF_ATTACHMENT_OF_SPINDLE_MICROTUBULES_TO_KINETOCHORE	20258	1583	10	5	2.67776	3.28189	0.000522526	0.011507	0.999964	1	CCNB1,ECT2,RACGAP1,RCC2,SPAG5
GO_POSITIVE_REGULATION_OF_DNA_DEPENDENT_DNA_REPLICATION	20258	1583	10	5	2.67776	3.28189	0.000522526	0.011507	0.999964	1	CDC7,CDK2,E2F7,E2F8,INO80
GO_PROTEIN_FOLDING	20258	1583	185	28	0.953732	3.25625	0.000554306	0.0121405	0.999755	1	AIP,BAG3,BAG5,CALR,DNAJB11,DNLZ,ERP44,FKBP10,FKBP9,GNAI1,HSPA5,HSPBP1,HSPE1,LEPRE1,LMAN1,MLEC,P4HB,PDIA6,PFDN6,PPIB,PPIE,PPIL1,PPIL3,PRKCSH,QSOX1,SEP15,TXN2,TXNDC11
GO_POSITIVE_REGULATION_OF_MULTI_ORGANISM_PROCESS	20258	1583	132	22	1.0928	3.24951	0.000562976	0.0121508	0.99978	1	DDB1,FAM125A,LARP1,NOD1,P2RY1,P4HB,PABPC1,PFN1,PLB1,POLR2D,POLR2F,PPIB,PPIE,PTAFR,RAD23A,RIPK2,SMARCB1,TARBP2,TOP2A,TSG101,VPS37B,ZC3HAV1
GO_POSITIVE_REGULATION_OF_CHROMOSOME_ORGANIZATION	20258	1583	132	22	1.0928	3.24951	0.000562976	0.0121508	0.99978	1	BRCA1,CCNB1,DLGAP5,DNMT1,ESPL1,FBXO5,GCG,H2AFY,HIST1H1B,KAT2A,MAPKAPK5,NSMCE2,PHF19,PLK1,PML,PNKP,SETDB1,SMARCB1,TINF2,TP53,TRIM28,WDR61
GO_REGULATION_OF_RESPONSE_TO_CYTOKINE_STIMULUS	20258	1583	115	20	1.1542	3.24886	0.000563822	0.0121508	0.999792	1	AXL,CASP8,CAV1,CPNE1,GNB2L1,HIF1A,IFNGR2,IKBKG,IRAK2,MAPK7,NR1H2,PTPN2,RIPK1,RIPK2,RNF31,SOCS3,TRADD,TRAF2,TRAIP,UBA52
GO_RESPONSE_TO_UV	20258	1583	107	19	1.18422	3.23083	0.000587718	0.0125984	0.999789	1	AKT1,BRCA2,CHEK1,DDB1,ERCC2,FEN1,GPX1,GTF2H2,INO80,MAP4K3,MDM2,PBK,PML,PRKAA1,RELA,RHBDD1,TP53,UBE4B,USP1
GO_DNA_DAMAGE_RESPONSE_SIGNAL_TRANSDUCTION_RESULTING_IN_TRANSCRIPTION	20258	1583	15	6	2.35583	3.21541	0.000608956	0.0129846	0.999936	1	BRCA1,BRCA2,FOXM1,MAD2L2,RBM38,TP53
GO_POSITIVE_REGULATION_OF_EPITHELIAL_CELL_MIGRATION	20258	1583	91	17	1.25743	3.2104	0.000616034	0.0130664	0.999793	1	AAMP,ADAM9,AKT1,BCAR1,FGF2,GLIPR2,HDAC7,HIF1A,ITGB1BP1,MET,NRP2,PDCD6,PFN1,SCARB1,SRC,STAT5A,TGFBR2
GO_ACTIVATION_OF_PROTEIN_KINASE_ACTIVITY	20258	1583	243	34	0.840409	3.17886	0.000662435	0.013923	0.999678	1	ADAM9,AVPI1,AXIN1,CDK1,CLSPN,CRK,ECT2,F2R,FGF2,GADD45A,GADD45B,IKBKG,IQGAP3,IRAK2,ITGB1BP1,LRRK2,MAP2K2,MAP4K3,MAPKAPK2,MAPKAPK5,NOD1,PRKAA1,RAP1A,RIPK1,RIPK2,S1PR2,SHC1,SRC,STRADA,TGFBR2,TPX2,TRAF2,TRAF7,UBA52
GO_CHROMATIN_SILENCING	20258	1583	46	11	1.61363	3.17827	0.000663331	0.013923	0.999842	1	H2AFJ,H2AFX,H2AFY,HIST1H2AC,HIST1H2AH,HIST1H2AI,HIST1H2AK,HIST2H2AB,MBD2,MBD3,SUV39H1
GO_REGULATION_OF_DNA_REPAIR	20258	1583	68	14	1.39765	3.17533	0.00066784	0.0139451	0.999804	1	APEX1,BRCA1,BRE,CHEK1,EYA3,FAM175A,FIGNL1,FOXM1,H2AFX,PML,RPS3,TRIM28,USP1,WHSC1
GO_ANTIGEN_PROCESSING_AND_PRESENTATION_OF_PEPTIDE_ANTIGEN_VIA_MHC_CLASS_I	20258	1583	76	15	1.33672	3.15726	0.000696206	0.0144624	0.999783	1	ACE,CALR,PSMA5,PSMA6,PSMB2,PSMB5,PSMD13,PSMD2,PSMD3,PSME2,SEC13,SEC24A,SEC24B,SEC31A,TAP1
GO_ACTIVATION_OF_CYSTEINE_TYPE_ENDOPEPTIDASE_ACTIVITY	20258	1583	84	16	1.28544	3.15107	0.000706209	0.014595	0.99977	1	AIFM1,ANP32B,BOK,CASP8,DIABLO,F2R,GNB2L1,HSPE1,NOD1,PDCD6,PIDD,PML,RIPK1,SENP1,TRADD,TRAF2
GO_INTERSTRAND_CROSS_LINK_REPAIR	20258	1583	33	9	1.80329	3.13584	0.000731403	0.0150385	0.999856	1	DCLRE1A,EME1,FANCA,FANCB,FANCD2,FANCI,MUS81,UBA52,USP1
GO_STRAND_DISPLACEMENT	20258	1583	21	7	2.0928	3.11503	0.000767316	0.0156176	0.99989	1	BARD1,BRCA1,BRCA2,BRIP1,DNA2,RBBP8,XRCC2
GO_REGULATION_OF_EXECUTION_PHASE_OF_APOPTOSIS	20258	1583	21	7	2.0928	3.11503	0.000767316	0.0156176	0.99989	1	AIFM1,BOK,CIDEA,GCG,PAK2,RPS3,TP53
GO_MAINTENANCE_OF_PROTEIN_LOCALIZATION_IN_ORGANELLE	20258	1583	27	8	1.92287	3.10357	0.000787824	0.0157957	0.999864	1	AKT1,GPAA1,HSPA5,KDELR1,KDELR2,KDELR3,PML,TSPO
GO_NEGATIVE_REGULATION_OF_MITOTIC_NUCLEAR_DIVISION	20258	1583	27	8	1.92287	3.10357	0.000787824	0.0157957	0.999864	1	BUB1,BUB1B,CENPF,CHEK1,MAD2L2,PLK1,PTTG1,TTK
GO_POSITIVE_REGULATION_OF_VIRAL_GENOME_REPLICATION	20258	1583	27	8	1.92287	3.10357	0.000787824	0.0157957	0.999864	1	DDB1,LARP1,PABPC1,PPIB,PPIE,RAD23A,TARBP2,TOP2A
GO_ORGAN_REGENERATION	20258	1583	77	15	1.31786	3.09516	0.000803221	0.0158833	0.999746	1	CAST,CAV1,CCL2,CCNA2,CDK1,CDK2,CDK4,HMBS,MKI67,PPAT,RAP1A,SHC1,SOCS3,TGFBR2,TYMS
GO_DNA_DEPENDENT_DNA_REPLICATION	20258	1583	77	15	1.31786	3.09516	0.000803221	0.0158833	0.999746	1	BRCA2,CDC45,CDC7,DNA2,FEN1,GINS1,LIG3,MCM2,PARP1,PNKP,POLD4,POLE,RFC3,RFC4,TOP2A
GO_PEPTIDYL_PROLINE_MODIFICATION	20258	1583	47	11	1.5826	3.09384	0.000805667	0.0158833	0.999802	1	FKBP10,FKBP9,LEPRE1,LEPREL1,P4HA3,P4HB,PPIB,PPIE,PPIL1,PPIL3,PPP2R4
GO_NEGATIVE_REGULATION_OF_EXTRINSIC_APOPTOTIC_SIGNALING_PATHWAY	20258	1583	85	16	1.26837	3.09261	0.000807959	0.0158833	0.999733	1	AKT1,BRCA1,CASP8,GPX1,HMGB2,HMOX1,ICAM1,ITGA6,LGALS3,MAPK7,RELA,RIPK1,SERPINE1,SRC,TRADD,TRAF2
GO_REGULATION_OF_ENDOCYTOSIS	20258	1583	181	27	0.9328	3.06341	0.000864147	0.0169054	0.999613	1	ANO6,ARF1,AXL,CALR,CAV1,CBL,CCL2,CD14,CD2AP,CD63,CSK,EPN2,GNB2L1,LGALS3,LMAN2,MTMR2,NR1H2,PACSIN2,RAB5C,RAP1A,SCARB1,SDCBP,SERPINE1,SRC,SYNJ2BP,TSG101,VPS28
GO_TUMOR_NECROSIS_FACTOR_MEDIATED_SIGNALING_PATHWAY	20258	1583	102	18	1.17526	3.0588	0.000873367	0.0170032	0.999685	1	ADAM17,EDA2R,KRT18,KRT8,PSMA5,PSMA6,PSMB2,PSMB5,PSMD13,PSMD2,PSMD3,PSME2,RIPK1,TNFSF12,TRADD,TRAF2,TXNDC17,UBA52
GO_IMP_BIOSYNTHETIC_PROCESS	20258	1583	11	5	2.54026	3.0475	0.000896387	0.0173675	0.999926	1	AMPD3,PAICS,PFAS,PPAT,PRTFDC1
GO_NUCLEOSIDE_MONOPHOSPHATE_BIOSYNTHETIC_PROCESS	20258	1583	70	14	1.35583	3.04367	0.000904338	0.0174377	0.999725	1	ADSS,AMPD3,ATP5D,ATP5G3,DUT,IMPDH2,PAICS,PFAS,PPAT,PRPS2,PRTFDC1,TYMS,UCKL1,UPP1
GO_CENTRIOLE_ASSEMBLY	20258	1583	16	6	2.26272	3.04087	0.000910193	0.0174475	0.999893	1	CDK2,CEP135,CEP72,PLK4,SASS6,WDR62
GO_INTRINSIC_APOPTOTIC_SIGNALING_PATHWAY	20258	1583	128	21	1.07008	3.03755	0.000917169	0.0174475	0.999637	1	AIFM1,BOK,BRCA1,BRCA2,CHEK2,CYP1B1,DIABLO,E2F1,EDA2R,GPX1,HIC1,HMOX1,HTRA2,MELK,PHLDA3,PML,SHISA5,TMEM109,TP53,TRAF2,ZMAT3
GO_DNA_DAMAGE_RESPONSE_DETECTION_OF_DNA_DAMAGE	20258	1583	34	9	1.76022	3.03316	0.000926495	0.0174475	0.999811	1	DDB1,PARP1,PNKP,POLD4,RFC3,RFC4,RPS3,UBA52,USP1
GO_PEPTIDYL_ASPARAGINE_MODIFICATION	20258	1583	34	9	1.76022	3.03316	0.000926495	0.0174475	0.999811	1	ALG5,DAD1,DDOST,LMAN1,OSTC,RPN2,ST3GAL6,STT3A,STT3B
GO_POSITIVE_REGULATION_OF_DNA_REPAIR	20258	1583	34	9	1.76022	3.03316	0.000926495	0.0174475	0.999811	1	APEX1,BRCA1,BRE,EYA3,FAM175A,FOXM1,H2AFX,RPS3,TRIM28
GO_PROTEIN_TARGETING_TO_MITOCHONDRION	20258	1583	41	10	1.64213	3.00887	0.000979792	0.0182804	0.999774	1	AIP,DNLZ,MTX1,PMPCA,TIMM13,TIMM17B,TIMM23,TIMM9,TOMM7,TSPO
GO_INTRINSIC_APOPTOTIC_SIGNALING_PATHWAY_BY_P53_CLASS_MEDIATOR	20258	1583	41	10	1.64213	3.00887	0.000979792	0.0182804	0.999774	1	BOK,BRCA2,E2F1,EDA2R,PHLDA3,PML,SHISA5,TMEM109,TP53,ZMAT3
GO_POSITIVE_REGULATION_OF_CARBOHYDRATE_METABOLIC_PROCESS	20258	1583	63	13	1.40092	2.99796	0.0010047	0.0186587	0.999707	1	ACTN3,AKT1,AKT2,FAM48A,GCG,GPD1,HIF1A,KAT2A,P2RY1,PRKAA1,PTAFR,PTPN2,SRC
GO_INTEGRIN_MEDIATED_SIGNALING_PATHWAY	20258	1583	71	14	1.33537	2.98013	0.00104682	0.0192353	0.999676	1	ADAM9,BCAR1,DOCK1,ILK,ITGA6,ITGA8,ITGB1BP1,NME2,PTK2,RCC2,SEMA7A,SRC,TEC,VAV3
GO_POSITIVE_REGULATION_OF_TRANSCRIPTION_FROM_RNA_POLYMERASE_II_PROMOTER_IN_RESPONSE_TO_STRESS	20258	1583	22	7	2.02568	2.97878	0.00105007	0.0192353	0.999839	1	ATF3,ATF6B,HIF1A,HSPA5,MAPK7,NFE2L2,TP53
GO_NUCLEOTIDE_BINDING_DOMAIN_LEUCINE_RICH_REPEAT_CONTAINING_RECEPTOR_SIGNALING_PATHWAY	20258	1583	22	7	2.02568	2.97878	0.00105007	0.0192353	0.999839	1	CASP8,IKBKG,IRAK2,NOD1,RELA,RIPK2,UBA52
GO_PROTEIN_LOCALIZATION_TO_MITOCHONDRION	20258	1583	56	12	1.45537	2.96007	0.0010963	0.0199014	0.999697	1	AIP,AKT1,DNLZ,LRRK2,MTX1,PMPCA,TIMM13,TIMM17B,TIMM23,TIMM9,TOMM7,TSPO
GO_REGULATION_OF_VIRAL_GENOME_REPLICATION	20258	1583	56	12	1.45537	2.96007	0.0010963	0.0199014	0.999697	1	DDB1,FAM111A,IFITM1,IFITM2,LARP1,PABPC1,PPIB,PPIE,RAD23A,TARBP2,TOP2A,ZC3HAV1
GO_NEGATIVE_REGULATION_OF_PROTEIN_CATABOLIC_PROCESS	20258	1583	96	17	1.18026	2.9381	0.00115319	0.0208401	0.999588	1	BAG5,BUB1,BUB1B,CENPF,FLNA,GIPC1,MAD2L2,PBK,PLK1,PML,RELA,SDCBP,SENP1,SF3B3,SMARCC1,SUFU,TTK
GO_NUCLEOTIDE_EXCISION_REPAIR_DNA_INCISION	20258	1583	35	9	1.7184	2.93488	0.00116176	0.0209013	0.999753	1	DDB1,ERCC2,GTF2H2,GTF2H3,PARP1,POLD4,RFC3,RFC4,UBA52
GO_CELLULAR_RESPONSE_TO_EXTERNAL_STIMULUS	20258	1583	233	32	0.813572	2.89156	0.00128364	0.0229914	0.999364	1	AIFM1,AKT1,ANKRD1,ATF3,AXL,BAG3,BRIP1,CASP8,CAV1,CHEK1,CHMP1A,COMT,FOS,GADD45A,GAS2L1,HDAC7,HIF1A,HMOX1,HSPA5,ICAM1,ITGA6,LRRK2,MDM2,NFE2L2,PIM1,POSTN,PRKAA1,RALB,SH3GLB1,TP53,TXN2,UPP1
GO_I_KAPPAB_KINASE_NF_KAPPAB_SIGNALING	20258	1583	57	12	1.42983	2.88891	0.00129149	0.0230297	0.999636	1	CD14,IKBKG,IRAK2,NFKB2,REL,RIPK1,RIPK2,RNF31,TIFA,TRADD,TRAF2,UBA52
GO_TELOMERE_MAINTENANCE_VIA_RECOMBINATION	20258	1583	29	8	1.81978	2.87824	0.00132361	0.0231919	0.999747	1	BRCA2,DNA2,FEN1,NSMCE2,POLD4,POLE,RFC3,RFC4
GO_DNA_STRAND_ELONGATION	20258	1583	29	8	1.81978	2.87824	0.00132361	0.0231919	0.999747	1	DNA2,FEN1,GINS1,LIG3,PARP1,POLD4,RFC3,RFC4
GO_SUBSTRATE_ADHESION_DEPENDENT_CELL_SPREADING	20258	1583	29	8	1.81978	2.87824	0.00132361	0.0231919	0.999747	1	AXL,EPHB3,FN1,ILK,ITGA8,LAMC1,SRC,VAMP3
GO_CELLULAR_SENESCENCE	20258	1583	29	8	1.81978	2.87824	0.00132361	0.0231919	0.999747	1	CALR,CAV1,H2AFX,MAPKAPK5,NSMCE2,PML,TP53,ULK3
GO_GLYCOSYLATION	20258	1583	215	30	0.836456	2.85679	0.00139061	0.0242605	0.999325	1	ALG5,ALG6,ALG8,B3GALNT1,B3GALNT2,B4GALT1,DAD1,DDOST,DPY19L3,EDEM1,EXT1,FUT11,GALNT3,LMAN1,MGAT5,OSTC,PARP1,PGM3,PMM2,POFUT2,POGLUT1,POMT1,PRKCSH,RPN2,SLC35C2,SRD5A3,ST3GAL6,STT3A,STT3B,TMEM115
GO_HEMATOPOIETIC_STEM_CELL_DIFFERENTIATION	20258	1583	12	5	2.41472	2.84221	0.00143809	0.0248735	0.999862	1	ACE,CDK6,ERCC2,SP7,XRCC5
GO_POSITIVE_REGULATION_OF_MONOCYTE_CHEMOTAXIS	20258	1583	12	5	2.41472	2.84221	0.00143809	0.0248735	0.999862	1	ANO6,CCL2,CREB3,CXCL10,SERPINE1
GO_RESPONSE_TO_PROGESTERONE	20258	1583	43	10	1.57342	2.83796	0.00145223	0.0250106	0.999645	1	ABHD2,CAV1,CCL2,FOS,JUNB,RELA,SOCS3,SRC,TSPO,TYMS
GO_AMEBOIDAL_TYPE_CELL_MIGRATION	20258	1583	133	21	1.01479	2.82053	0.00151172	0.0259245	0.999374	1	CORO1B,CORO1C,CYP1B1,FGF2,GIPC1,GPX1,HIF1A,ILK,KITLG,LOXL2,PML,PTK2,RIC8A,SCARB1,SEMA3C,SEMA3E,SEMA3F,SEMA7A,SGPL1,TNFSF12,WASF2
GO_TELOMERE_ORGANIZATION	20258	1583	66	13	1.3338	2.80216	0.00157702	0.0269296	0.999514	1	APEX1,BRCA2,CTC1,DCLRE1A,DNA2,FEN1,NSMCE2,POLD4,POLE,RFC3,RFC4,TINF2,XRCC5
GO_ZYMOGEN_ACTIVATION	20258	1583	99	17	1.13586	2.78629	0.00163572	0.0276972	0.999394	1	AIFM1,ANP32B,BOK,CASP8,DIABLO,F2R,GNB2L1,HSPE1,NOD1,PDCD6,PIDD,PLAT,PML,RIPK1,SENP1,TRADD,TRAF2
GO_MUCOPOLYSACCHARIDE_METABOLIC_PROCESS	20258	1583	99	17	1.13586	2.78629	0.00163572	0.0276972	0.999394	1	AKT1,B4GALT1,CD44,CHST14,CHSY1,DSE,DSEL,FGF2,HMMR,MKI67,NCAN,NDST2,PIM1,SLC35D2,ST3GAL6,XYLT1,XYLT2
GO_NUCLEAR_EXPORT	20258	1583	125	20	1.0339	2.78446	0.00164263	0.0276979	0.999332	1	AAAS,AKAP13,CALR,CPSF1,DDX39B,DUSP16,EIF5A,GLE1,NUP160,NUP188,NUP205,NUP62,NUP98,POLR2D,RPS15,RPSA,SRRM1,SRSF9,STRADA,THOC6
GO_NEGATIVE_REGULATION_OF_TRANSFORMING_GROWTH_FACTOR_BETA_RECEPTOR_SIGNALING_PATHWAY	20258	1583	51	11	1.46476	2.78221	0.00165115	0.0277255	0.999552	1	ADAM17,CAV1,CIDEA,HSPA5,HTRA1,LTBP1,RASL11B,SMAD2,STRAP,TGFBR2,UBA52
GO_POSITIVE_REGULATION_OF_GLUCOSE_METABOLIC_PROCESS	20258	1583	30	8	1.77087	2.77398	0.00168277	0.0280229	0.999664	1	ACTN3,AKT1,AKT2,FAM48A,GCG,KAT2A,PTPN2,SRC
GO_SEMAPHORIN_PLEXIN_SIGNALING_PATHWAY	20258	1583	30	8	1.77087	2.77398	0.00168277	0.0280229	0.999664	1	ARHGDIA,FLNA,MET,NRP2,SEMA3C,SEMA3E,SEMA3F,SEMA7A
GO_REGULATION_OF_DNA_BIOSYNTHETIC_PROCESS	20258	1583	83	15	1.20961	2.7492	0.00178156	0.029546	0.999384	1	ANKRD1,CHTF18,CHTF8,CTC1,DDX39B,DSCC1,MAPKAPK5,MCRS1,PML,PNKP,RFC3,RFC4,SRC,TINF2,TP53
GO_NUCLEOTIDE_EXCISION_REPAIR_DNA_DUPLEX_UNWINDING	20258	1583	18	6	2.0928	2.73471	0.001842	0.0300361	0.999741	1	DDB1,ERCC2,GTF2H2,GTF2H3,PARP1,UBA52
GO_TRNA_METHYLATION	20258	1583	18	6	2.0928	2.73471	0.001842	0.0300361	0.999741	1	FTSJ1,HSD17B10,TRMT1,TRMT112,TRMT6,WDR4
GO_REGULATION_OF_CYSTEINE_TYPE_ENDOPEPTIDASE_ACTIVITY	20258	1583	181	26	0.878352	2.7322	0.00185269	0.0300361	0.999136	1	AIFM1,AKT1,AKT2,ANP32B,BCL2L12,BOK,CASP8,CD44,DIABLO,F2R,GNB2L1,GPX1,HSPE1,HTRA2,MDM2,NOD1,PAK2,PDCD6,PIDD,PML,RIPK1,RPS3,SENP1,SRC,TRADD,TRAF2
GO_ESTABLISHMENT_OF_MITOTIC_SPINDLE_LOCALIZATION	20258	1583	24	7	1.90015	2.73146	0.00185583	0.0300361	0.999678	1	CCDC99,ESPL1,KPNB1,NDC80,NDE1,NUSAP1,SPRY1
GO_REGULATION_OF_FIBROBLAST_MIGRATION	20258	1583	24	7	1.90015	2.73146	0.00185583	0.0300361	0.999678	1	AKT1,CORO1C,FGF2,ITGB1BP1,PRR5L,RCC2,UTS2
GO_NEGATIVE_REGULATION_OF_CELL_MATRIX_ADHESION	20258	1583	24	7	1.90015	2.73146	0.00185583	0.0300361	0.999678	1	CORO1C,ITGB1BP1,POSTN,RCC2,SEMA3E,SERPINE1,SRC
GO_REGULATION_OF_TYPE_I_INTERFERON_PRODUCTION	20258	1583	84	15	1.19233	2.69565	0.00201533	0.0324871	0.999294	1	CD14,HMGB2,NFKB2,POLR2F,POLR3B,POLR3C,POLR3D,REL,RELA,RIPK2,TRAIP,TREX1,UBA52,XRCC5,ZC3HAV1
GO_POSITIVE_REGULATION_OF_ENDOTHELIAL_CELL_PROLIFERATION	20258	1583	60	12	1.35583	2.68695	0.00205615	0.033013	0.999383	1	AKT1,CAV1,CCL2,EGFL7,FGF2,HIF1A,HMGB2,NRARP,NRP2,PDCD6,STAT5A,TNFSF12
GO_VASCULAR_ENDOTHELIAL_GROWTH_FACTOR_RECEPTOR_SIGNALING_PATHWAY	20258	1583	68	13	1.29074	2.67956	0.00209142	0.033314	0.999332	1	AXL,BCAR1,CCL2,CRK,DOCK1,MAPKAPK2,NRP2,PAK2,PDCD6,PTK2,SRC,VAV3,WASF2
GO_CELLULAR_RESPONSE_TO_KETONE	20258	1583	68	13	1.29074	2.67956	0.00209142	0.033314	0.999332	1	AIFM1,AKR1B1,AKT1,CCL2,DCPS,FN1,GNAI1,HMBS,KLF6,NDOR1,POSTN,PRKAA1,SRC
GO_CELLULAR_RESPONSE_TO_EXTRACELLULAR_STIMULUS	20258	1583	164	24	0.905169	2.67501	0.00211345	0.0334176	0.999039	1	AIFM1,ATF3,AXL,BRIP1,CAV1,CHMP1A,COMT,FOS,GAS2L1,HMOX1,HSPA5,ICAM1,ITGA6,LRRK2,MDM2,NFE2L2,PIM1,POSTN,PRKAA1,RALB,SH3GLB1,TP53,TXN2,UPP1
GO_REGULATION_OF_CENTROSOME_CYCLE	20258	1583	31	8	1.72356	2.67474	0.00211476	0.0334176	0.999559	1	BRCA1,CCNF,CHEK1,CHMP1A,GEN1,KIF11,NUBP1,PLK4
GO_NEGATIVE_REGULATION_OF_HOMEOSTATIC_PROCESS	20258	1583	110	18	1.06632	2.67309	0.00212281	0.0334176	0.999165	1	ARRDC3,COMT,CSK,F2R,FGF2,GAS2L1,GSTO1,KITLG,MCRS1,PARP1,PML,RASA3,SRC,TINF2,TPCN1,UTS2,UTS2R,XRCC5
GO_REGULATION_OF_GENE_EXPRESSION_EPIGENETIC	20258	1583	155	23	0.925196	2.66659	0.00215482	0.0337455	0.999038	1	BRCA1,CHEK1,DNMT1,EZH2,GPX1,H2AFJ,H2AFX,H2AFY,HIST1H2AC,HIST1H2AH,HIST1H2AI,HIST1H2AK,HIST2H2AB,KAT2A,MBD2,MBD3,METTL3,PHF19,POLR2F,SLC50A1,SMAD2,SUV39H1,TARBP2
GO_POSITIVE_REGULATION_OF_PROTEASOMAL_PROTEIN_CATABOLIC_PROCESS	20258	1583	93	16	1.1386	2.66413	0.00216704	0.0337455	0.999203	1	AKT1,ARIH1,CAV1,DLGAP5,ESPL1,FBXO5,GNB2L1,HSPBP1,LRRK2,MDM2,NFE2L2,NSMCE2,PLK1,RNF114,RNF125,RNF19B
GO_NEGATIVE_REGULATION_OF_NUCLEAR_DIVISION	20258	1583	38	9	1.59976	2.66379	0.00216875	0.0337455	0.999488	1	BUB1,BUB1B,CENPF,CHEK1,FBXO5,MAD2L2,PLK1,PTTG1,TTK
GO_POSITIVE_REGULATION_OF_MITOTIC_SISTER_CHROMATID_SEPARATION	20258	1583	13	5	2.29925	2.66009	0.00218732	0.0339035	0.999761	1	DLGAP5,ESPL1,FBXO5,NSMCE2,PLK1
GO_RESPONSE_TO_TRANSITION_METAL_NANOPARTICLE	20258	1583	128	20	0.999687	2.65827	0.00219651	0.0339155	0.999083	1	ADAM9,ATP5D,ATP7A,CCNB1,CDK1,FN1,FXN,HMBS,HMOX1,HSPA5,ICAM1,LOXL2,LRRK2,LTA4H,MDM2,PLA2G4A,RELA,SLC30A1,SLC31A1,TSPO
GO_REGULATION_OF_PROTEIN_POLYMERIZATION	20258	1583	147	22	0.937518	2.62274	0.00238377	0.0366664	0.998948	1	ACTR2,ARF1,ARFIP1,ARHGAP18,ARPC1B,ARPC4,CAPG,CAV1,CDC42EP1,CDC42EP5,CORO1B,ICAM1,KIRREL,MYADM,PFN1,PREX1,PSRC1,RPS3,SGK1,SLC39A12,TRIOBP,VDAC2
GO_IMMUNE_RESPONSE_REGULATING_CELL_SURFACE_RECEPTOR_SIGNALING_PATHWAY	20258	1583	233	31	0.767769	2.60122	0.00250482	0.0383818	0.998716	1	ACTR2,ARPC1B,ARPC4,BCAR1,CLEC4D,CRK,CSK,DOCK1,FOS,IKBKG,NRAS,PAK2,PSMA5,PSMA6,PSMB2,PSMB5,PSMD13,PSMD2,PSMD3,PSME2,PTK2,RELA,RIPK2,RNF31,SHC1,SPG21,SRC,TEC,UBA52,VAV3,WASF2
GO_RIBOSOME_ASSEMBLY	20258	1583	39	9	1.56228	2.58054	0.002627	0.0401016	0.999359	1	EFTUD1,MRPS7,RPL11,RPL24,RPL3,RPS10,RPS15,RPSA,SBDS
GO_RESPONSE_TO_HEAT	20258	1583	78	14	1.19971	2.57383	0.00266788	0.0405244	0.999076	1	AKT1,CCL2,CD14,CXCL10,DNMT1,EIF2B2,HMOX1,HTRA2,MKI67,MYOF,PDCD6,PLA2G4A,POLR2D,SOCS3
GO_POSITIVE_REGULATION_OF_RESPONSE_TO_DNA_DAMAGE_STIMULUS	20258	1583	54	11	1.3823	2.57271	0.00267481	0.0405244	0.999221	1	ANKRD1,APEX1,BRCA1,BRE,EYA3,FAM175A,FOXM1,H2AFX,HIC1,RPS3,TRIM28
GO_NUCLEAR_ENVELOPE_ORGANIZATION	20258	1583	70	13	1.24892	2.56281	0.00273645	0.0413029	0.999096	1	AAAS,ANKLE2,CCNB1,CDK1,NSFL1C,NUP160,NUP188,NUP205,NUP62,NUP98,PLK1,REEP4,TMEM43
GO_REGULATION_OF_SYMBIOSIS_ENCOMPASSING_MUTUALISM_THROUGH_PARASITISM	20258	1583	168	24	0.870404	2.53491	0.00291805	0.0438797	0.998637	1	CAV1,DDB1,FAM111A,FAM125A,IFITM1,IFITM2,LARP1,P4HB,PABPC1,PFN1,PML,POLR2D,POLR2F,PPIB,PPIE,RAD23A,SMARCB1,TAP1,TARBP2,TOP2A,TRIM28,TSG101,VPS37B,ZC3HAV1
GO_CARBOHYDRATE_DERIVATIVE_TRANSPORT	20258	1583	47	10	1.4451	2.53046	0.00294809	0.0441665	0.999194	1	G6PC3,SCARB1,SLC17A3,SLC25A17,SLC29A2,SLC35A2,SLC35C2,SLC35D2,SLC37A1,SLC50A1
GO_POSITIVE_REGULATION_OF_DNA_REPLICATION	20258	1583	79	14	1.18133	2.52081	0.00301431	0.0449914	0.998941	1	CALR,CDC7,CDK1,CDK2,CTC1,DNA2,E2F7,E2F8,GLI2,INO80,KITLG,MAPKAPK5,PNKP,SHC1
GO_REGULATION_OF_ANION_TRANSMEMBRANE_TRANSPORT	20258	1583	26	7	1.78467	2.51245	0.00307292	0.0455833	0.999405	1	AKT1,AKT2,ANO6,PTAFR,RIPK1,SLC17A3,VDAC2
GO_REGULATION_OF_EPITHELIAL_CELL_MIGRATION	20258	1583	150	22	0.908372	2.51193	0.00307659	0.0455833	0.998612	1	AAMP,ADAM9,AKT1,BCAR1,CD63,CORO1C,FGF2,GLIPR2,HDAC7,HIF1A,ITGB1BP1,MET,NRP2,PDCD6,PFN1,PTK2,SCARB1,SRC,STAT5A,STRAP,SYNJ2BP,TGFBR2
GO_POSITIVE_REGULATION_OF_TYPE_I_INTERFERON_PRODUCTION	20258	1583	55	11	1.35583	2.50697	0.00311196	0.0456512	0.999074	1	CD14,HMGB2,NFKB2,POLR2F,POLR3B,POLR3C,POLR3D,RELA,RIPK2,XRCC5,ZC3HAV1
GO_REGULATION_OF_DNA_TEMPLATED_TRANSCRIPTION_IN_RESPONSE_TO_STRESS	20258	1583	55	11	1.35583	2.50697	0.00311196	0.0456512	0.999074	1	ATF3,ATF6B,CHEK1,HIF1A,HMOX1,HSPA5,MAPK7,NFE2L2,TCEB2,TP53,UBA52
GO_REGULATION_OF_FIBROBLAST_PROLIFERATION	20258	1583	71	13	1.22845	2.50652	0.00311516	0.0456512	0.998953	1	CCNA2,CCNB1,CDK4,CDK6,CTC1,E2F1,FN1,PML,S100A6,TP53,UTS2,UTS2R,ZMIZ1
GO_CELL_REDOX_HOMEOSTASIS	20258	1583	63	12	1.28544	2.50078	0.00315657	0.0460083	0.998995	1	AIFM1,APEX1,DNAJC16,ERP44,GPX1,GSR,NFE2L2,P4HB,PDIA6,QSOX1,TXN2,TXNDC11
GO_METALLO_SULFUR_CLUSTER_ASSEMBLY	20258	1583	14	5	2.19233	2.49686	0.00318519	0.0460083	0.999609	1	FAM96B,FXN,NDOR1,NFS1,NUBP1
GO_GLYCERALDEHYDE_3_PHOSPHATE_METABOLIC_PROCESS	20258	1583	14	5	2.19233	2.49686	0.00318519	0.0460083	0.999609	1	DAK,G6PD,H6PD,PGLS,TKT
GO_POSITIVE_REGULATION_OF_NUCLEOTIDE_CATABOLIC_PROCESS	20258	1583	14	5	2.19233	2.49686	0.00318519	0.0460083	0.999609	1	ACTN3,GNB2L1,GPD1,HIF1A,PRKAA1
GO_INNATE_IMMUNE_RESPONSE_ACTIVATING_CELL_SURFACE_RECEPTOR_SIGNALING_PATHWAY	20258	1583	88	15	1.12522	2.49211	0.00322028	0.046254	0.998809	1	CLEC4D,IKBKG,NRAS,PAK2,PSMA5,PSMA6,PSMB2,PSMB5,PSMD13,PSMD2,PSMD3,PSME2,RELA,SRC,UBA52
GO_ER_NUCLEUS_SIGNALING_PATHWAY	20258	1583	33	8	1.63336	2.48991	0.00323663	0.046254	0.999269	1	ATF3,ATF6B,CALR,CCL2,ERLIN1,HSPA5,NFE2L2,TP53
GO_NEGATIVE_REGULATION_OF_ENDOCYTOSIS	20258	1583	33	8	1.63336	2.48991	0.00323663	0.046254	0.999269	1	CAV1,CSK,GNB2L1,LGALS3,MTMR2,NR1H2,PACSIN2,SDCBP
GO_REGULATION_OF_CELLULAR_RESPONSE_TO_TRANSFORMING_GROWTH_FACTOR_BETA_STIMULUS	20258	1583	80	14	1.16319	2.46894	0.00339674	0.047895	0.998789	1	ADAM17,CAV1,CIDEA,GIPC1,HSPA5,HTRA1,ITGA8,LTBP1,RASL11B,SDCBP,SMAD2,STRAP,TGFBR2,UBA52
GO_MITOCHONDRION_DISTRIBUTION	20258	1583	9	4	2.50783	2.46865	0.003399	0.047895	0.999721	1	KAT2A,LRRK2,MSTO1,SYNJ2BP
GO_PROTEIN_IMPORT_INTO_MITOCHONDRIAL_MATRIX	20258	1583	9	4	2.50783	2.46865	0.003399	0.047895	0.999721	1	DNLZ,TIMM17B,TIMM23,TOMM7
GO_PENTOSE_METABOLIC_PROCESS	20258	1583	9	4	2.50783	2.46865	0.003399	0.047895	0.999721	1	G6PD,RBKS,TKT,XYLB
GO_MONOSACCHARIDE_BIOSYNTHETIC_PROCESS	20258	1583	48	10	1.41472	2.45992	0.003468	0.0485279	0.999028	1	AKR1A1,AKR1B1,ATF3,G6PC3,G6PD,GPD1,GSTO1,MDH2,SLC25A1,TKT
GO_POSITIVE_REGULATION_OF_EXTRINSIC_APOPTOTIC_SIGNALING_PATHWAY	20258	1583	48	10	1.41472	2.45992	0.003468	0.0485279	0.999028	1	ATF3,CAV1,HTRA2,PAK2,PIDD,PML,RIPK1,STK3,TNFSF12,TRAF2
GO_REGULATION_OF_CELL_SHAPE	20258	1583	115	18	1.00219	2.45698	0.00349157	0.0486886	0.998556	1	ANXA1,ANXA7,ARHGAP18,CCL2,CCL7,CDC42EP1,CDC42EP5,CDC7,CFDP1,FBLIM1,FN1,ICAM1,PARVB,PDPN,PTK2,RHOJ,RHOQ,SEMA3E

## Sheet: S2 decreased Gliogenesis
gene_set	genes_in_background	candidate_genes	gene_set_genes	overlapping_genes	log2_fold_enrichment	minus log10 p value	enrichment_p_value	enrichment_p.BH_value	underenrichment_p_value	underenrichment_p.BH_value	overlapping_gene_names
GO_GLIOGENESIS	20258	487	155	19	2.35023	8.19188	6.42872e-09	1.47793e-05	1	1	CSPG4,FGF10,GPR56,GSN,KCNJ10,LAMB2,LYN,METRN,MT3,MXRA8,NOTCH1,PLP1,POU3F2,PTPRZ1,SOD1,SOX2,SOX6,SOX8,TRPC4
GO_GLIAL_CELL_DIFFERENTIATION	20258	487	124	17	2.51169	8.13462	7.33463e-09	1.47793e-05	1	1	FGF10,GSN,KCNJ10,LAMB2,LYN,METRN,MT3,MXRA8,NOTCH1,PLP1,POU3F2,PTPRZ1,SOD1,SOX2,SOX6,SOX8,TRPC4
GO_REGULATION_OF_PROTEIN_ACTIVATION_CASCADE	20258	487	27	7	3.43089	5.58492	2.60065e-06	0.00349353	1	1	A2M,C3AR1,C7,C8G,CFB,PROS1,SERPING1
GO_OLIGODENDROCYTE_DIFFERENTIATION	20258	487	55	9	2.76699	5.22697	5.92963e-06	0.0059741	0.999999	1	GSN,KCNJ10,LYN,NOTCH1,PLP1,PTPRZ1,SOX6,SOX8,TRPC4
GO_RENAL_SYSTEM_PROCESS	20258	487	89	11	2.36212	5.02996	9.33346e-06	0.00752277	0.999999	1	ADCY2,ADORA1,BCL2,CHRNA3,FAS,GSN,MCAM,MYO5B,SLC9A3R1,SULF1,SULF2
GO_INOSITOL_LIPID_MEDIATED_SIGNALING	20258	487	110	12	2.18203	4.86782	1.35575e-05	0.00910611	0.999998	1	CSF1R,EGFR,FGF10,GSN,IGF1,PDGFRA,PIK3C2B,PIK3R1,PLD1,PLD2,TNRC6B,TYRO3
GO_REGULATION_OF_PROTEIN_MATURATION	20258	487	62	9	2.59415	4.78777	1.63016e-05	0.00937918	0.999998	1	A2M,BIRC2,C3AR1,C7,C8G,CFB,GSN,PROS1,SERPING1
GO_REGULATION_OF_ACUTE_INFLAMMATORY_RESPONSE	20258	487	63	9	2.57107	4.73005	1.86187e-05	0.00937918	0.999998	1	A2M,ADORA1,C3AR1,C7,C8G,CFB,PROS1,SERPING1,TNFRSF11A
GO_ADAPTIVE_IMMUNE_RESPONSE_BASED_ON_SOMATIC_RECOMBINATION_OF_IMMUNE_RECEPTORS_BUILT_FROM_IMMUNOGLOBULIN_SUPERFAMILY_DOMAINS	20258	487	100	11	2.194	4.54427	2.85581e-05	0.0113195	0.999995	1	BCL6,C1R,C1S,C3AR1,C7,C8G,CADM1,CTSH,DLG1,FAS,SERPING1
GO_ASTROCYTE_DIFFERENTIATION	20258	487	38	7	2.93785	4.53162	2.94023e-05	0.0113195	0.999997	1	LAMB2,MT3,NOTCH1,PLP1,POU3F2,SOX6,SOX8
GO_GLIAL_CELL_DEVELOPMENT	20258	487	67	9	2.48226	4.51009	3.08969e-05	0.0113195	0.999996	1	GSN,KCNJ10,LAMB2,LYN,MT3,MXRA8,PLP1,POU3F2,SOD1
GO_REGULATION_OF_HUMORAL_IMMUNE_RESPONSE	20258	487	41	7	2.82823	4.30788	4.92174e-05	0.0149071	0.999995	1	A2M,C3AR1,C7,C8G,CFB,PROS1,SERPING1
GO_RESPONSE_TO_OXYGEN_RADICAL	20258	487	18	5	3.53043	4.28391	5.20102e-05	0.0149071	0.999997	1	MT3,NQO1,SOD1,SOD3,UCP2
GO_REGENERATION	20258	487	146	13	1.88904	4.27555	5.3021e-05	0.0149071	0.999988	1	BCL2,FAS,FGF10,GSN,IGF1,LAMB2,LIFR,NOTCH1,SOX2,SULF2,UCP2,UPF2,WNT7A
GO_RESPONSE_TO_TYPE_I_INTERFERON	20258	487	42	7	2.79346	4.2377	5.78491e-05	0.0149071	0.999994	1	IFI35,ISG15,MX2,PSMB8,RSAD2,STAT2,XAF1
GO_HOMEOSTASIS_OF_NUMBER_OF_CELLS	20258	487	148	13	1.86941	4.21427	6.10569e-05	0.0149071	0.999986	1	BCL2,BCL6,EPAS1,FAS,ITPKB,JAK3,LYN,NCSTN,RC3H1,SLC11A2,SOD1,SOX6,TEX15
GO_MULTICELLULAR_ORGANISMAL_HOMEOSTASIS	20258	487	215	16	1.63023	4.16568	6.82849e-05	0.0149071	0.999981	1	ADCY2,ADORA1,BBS2,BCL2,CTSH,EPAS1,HSPB1,MAK,MYO5B,P2RX4,PBLD,SLC11A2,SOD1,TEX15,TF,TNFRSF11A
GO_ADAPTIVE_IMMUNE_RESPONSE	20258	487	193	15	1.69286	4.15387	7.01671e-05	0.0149071	0.999982	1	BCL6,C1R,C1S,C3AR1,C7,C8G,CADM1,CTSH,DLG1,FAS,JAK3,LYN,MARCH8,SERPING1,TNFRSF11A
GO_PROTEIN_ACTIVATION_CASCADE	20258	487	58	8	2.52045	4.15316	7.02815e-05	0.0149071	0.999991	1	A2M,C1R,C1S,C7,C8G,CFB,FBLN1,SERPING1
GO_HEPATICOBILIARY_SYSTEM_DEVELOPMENT	20258	487	112	11	2.0305	4.08754	8.17451e-05	0.0158475	0.999984	1	ARID5B,CP,FAS,MPST,NOTCH1,PTN,RB1CC1,SULF2,UCP2,UPF2,UROD
GO_PLATELET_DEGRANULATION	20258	487	94	10	2.14577	4.05852	8.73942e-05	0.0158475	0.999984	1	A2M,ABCC4,IGF1,LYN,PROS1,PSAP,SERPING1,SOD1,SPARC,TF
GO_OSSIFICATION	20258	487	220	16	1.59707	4.04769	8.96001e-05	0.0158475	0.999975	1	ASPN,BCL2,EGFR,FZD1,GDF10,GPNMB,HSD17B4,IGF1,MMP2,NPR2,PTN,SOX2,SOX8,SPARC,TNFRSF11A,TWSG1
GO_ERK1_AND_ERK2_CASCADE	20258	487	20	5	3.37843	4.04362	9.04449e-05	0.0158475	0.999995	1	CTSH,FGF10,IGF1,LGALS9,MT3
GO_AMYLOID_PRECURSOR_PROTEIN_METABOLIC_PROCESS	20258	487	11	4	3.91899	4.02141	9.51894e-05	0.0159839	0.999997	1	ABCG1,CLN3,DLG1,NCSTN
GO_NEGATIVE_REGULATION_OF_CD4_POSITIVE_ALPHA_BETA_T_CELL_ACTIVATION	20258	487	12	4	3.79346	3.85364	0.000140075	0.0225801	0.999995	1	BCL6,JAK3,LGALS9,RC3H1
GO_NEGATIVE_REGULATION_OF_LOCOMOTION	20258	487	230	16	1.53294	3.82305	0.000150298	0.0232962	0.999956	1	ABHD6,ADORA1,BCL2,CLASP1,FBLN1,GPR56,GSN,MCC,NOTCH1,PBLD,PTN,SLC9A3R1,STAP1,SULF1,TP53INP1,TPM1
GO_RESPONSE_TO_ESTRADIOL	20258	487	141	12	1.82384	3.80382	0.0001571	0.0234486	0.999963	1	ARNT2,EGFR,FGF10,IGF1,IGFBP2,KAT5,NCOA3,NQO1,NRIP1,PTN,UROD,WNT7A
GO_COMPLEMENT_ACTIVATION	20258	487	35	6	2.83411	3.7747	0.000167995	0.0241792	0.999983	1	C1R,C1S,C7,C8G,CFB,SERPING1
GO_LIPID_CATABOLIC_PROCESS	20258	487	212	15	1.5574	3.70001	0.000199519	0.0277263	0.999942	1	ABHD6,ACADM,ACOX3,ADORA1,ASPG,ECI1,FAAH,HSD17B4,LPIN2,MT3,PLCD4,PLD1,PLD2,STS,TRERF1
GO_LEUKOCYTE_MEDIATED_IMMUNITY	20258	487	125	11	1.87207	3.66051	0.000218519	0.0286713	0.999951	1	C1R,C1S,C7,C8G,CADM1,CTSH,DLG1,FAS,IRAK4,LYN,SERPING1
GO_CELLULAR_RESPONSE_TO_ALCOHOL	20258	487	105	10	1.98611	3.6565	0.000220548	0.0286713	0.999955	1	EGFR,FZD1,IGF1,ITPR2,JUP,KAT5,NCOA3,NRIP1,PTN,TP53INP1
GO_LYMPHOCYTE_MEDIATED_IMMUNITY	20258	487	88	9	2.08892	3.57733	0.000264652	0.0323145	0.99995	1	C1R,C1S,C7,C8G,CADM1,CTSH,DLG1,FAS,SERPING1
GO_CELLULAR_RESPONSE_TO_ESTROGEN_STIMULUS	20258	487	38	6	2.71546	3.57051	0.000268838	0.0323145	0.999971	1	EGFR,FAS,IGF1,KAT5,NCOA3,NRIP1
GO_CELLULAR_RESPONSE_TO_OXYGEN_RADICAL	20258	487	14	4	3.57107	3.56443	0.000272628	0.0323145	0.999987	1	MT3,NQO1,SOD1,SOD3
GO_NEGATIVE_REGULATION_OF_INNATE_IMMUNE_RESPONSE	20258	487	25	5	3.0565	3.5518	0.000280671	0.0323172	0.999978	1	A2M,DHX58,LGALS9,SERPING1,TYRO3
GO_REGULATION_OF_INFLAMMATORY_RESPONSE	20258	487	244	16	1.44769	3.53176	0.000293927	0.0329034	0.999907	1	A2M,ADAMTS12,ADORA1,BCL6,BIRC2,C3AR1,C7,C8G,CASP12,CFB,GPRC5B,LYN,PROS1,SERPING1,TNFRSF11A,TYRO3
GO_TISSUE_HOMEOSTASIS	20258	487	130	11	1.81549	3.5119	0.000307683	0.0335125	0.999928	1	BBS2,BCL2,CTSH,EPAS1,HSPB1,MAK,P2RX4,PBLD,SOD1,TEX15,TF
GO_REGULATION_OF_CELLULAR_RESPONSE_TO_GROWTH_FACTOR_STIMULUS	20258	487	198	14	1.55642	3.48846	0.000324746	0.0344401	0.999906	1	ADAMTS12,ADAMTS3,ASPN,BCL9L,CRB2,FGF10,FZD1,MT3,NOTCH1,PBLD,PCSK6,SULF1,SULF2,TWSG1
GO_REGULATION_OF_CATENIN_IMPORT_INTO_NUCLEUS	20258	487	26	5	2.99991	3.46765	0.000340682	0.0352038	0.999971	1	EGFR,FZD1,GNAQ,SLC9A3R1,SULF2
GO_LEUKOCYTE_DIFFERENTIATION	20258	487	249	16	1.41842	3.43375	0.000368337	0.03711	0.999882	1	BCL2,BCL6,CSF1R,EIF2AK1,FAS,ITPKB,JAK3,LGALS9,LYN,PIK3R1,RC3H1,RSAD2,TNFRSF11A,TYRO3,VCAM1,ZFP36L1
GO_MYELOID_CELL_HOMEOSTASIS	20258	487	74	8	2.16897	3.40306	0.000395311	0.0388562	0.999931	1	BCL6,EPAS1,ITPKB,LYN,NCSTN,SLC11A2,SOD1,SOX6
GO_RESPONSE_TO_ESTROGEN	20258	487	203	14	1.52045	3.3788	0.000418022	0.0401102	0.999876	1	ARNT2,EGFR,FAS,FGF10,IGF1,IGFBP2,KAT5,NCOA3,NQO1,NRIP1,PTN,STS,UROD,WNT7A
GO_CELLULAR_RESPONSE_TO_CADMIUM_ION	20258	487	7	3	4.15603	3.34711	0.000449667	0.0421432	0.999989	1	GSN,MT3,SOD1
GO_CELLULAR_RESPONSE_TO_ESTRADIOL_STIMULUS	20258	487	28	5	2.893	3.31047	0.000489253	0.0448112	0.999955	1	EGFR,IGF1,KAT5,NCOA3,NRIP1
GO_NEGATIVE_REGULATION_OF_IMMUNE_RESPONSE	20258	487	96	9	1.96339	3.29475	0.00050728	0.0454297	0.999896	1	A2M,BCL6,DHX58,JAK3,LGALS9,LYN,RC3H1,SERPING1,TYRO3
GO_RESPONSE_TO_VIRUS	20258	487	184	13	1.5553	3.27636	0.000529225	0.0459982	0.999848	1	BCL2,CHRM2,CXCR4,DDX58,DHX58,HSPB1,HYAL1,IFI44,ISG15,LGALS9,MX2,RSAD2,STAT2
GO_GLOMERULUS_DEVELOPMENT	20258	487	43	6	2.53712	3.27047	0.000536455	0.0459982	0.999932	1	BCL2,LAMB2,NOTCH1,PDGFRA,SULF1,SULF2
GO_IRON_ION_HOMEOSTASIS	20258	487	60	7	2.27889	3.24341	0.000570934	0.0476698	0.99991	1	CP,EIF2AK1,EPAS1,ISCU,SLC11A2,SOD1,TF
GO_HUMORAL_IMMUNE_RESPONSE_MEDIATED_BY_CIRCULATING_IMMUNOGLOBULIN	20258	487	29	5	2.84237	3.23687	0.000579609	0.0476698	0.999944	1	C1R,C1S,C7,C8G,SERPING1

## Sheet: S3 diff up in FGF2
gene_set	genes_in_background	candidate_genes	gene_set_genes	overlapping_genes	log2_fold_enrichment	minus log10 p value	enrichment_p_value	enrichment_p.BH_value	underenrichment_p_value	underenrichment_p.BH_value	overlapping_gene_names
GO_SNRNA_METABOLIC_PROCESS	20258	1027	65	16	2.27962	6.97835	1.05112e-07	0.000423603	1	1	CCNK,CDK9,ELL2,EXOSC7,GTF2A2,GTF2F2,INTS12,INTS5,INTS9,NCBP1,OBFC2B,POLR2H,POLR2I,POLR2J,SNAPC3,TBP
GO_ANAPHASE_PROMOTING_COMPLEX_DEPENDENT_CATABOLIC_PROCESS	20258	1027	68	15	2.12141	5.92074	1.20023e-06	0.00189584	1	1	ANAPC4,AURKA,CDC16,CDC27,PSMA4,PSMA7,PSMB3,PSMB7,PSMC1,PSMD11,PSMD12,PSMD14,PSMD5,PSMD9,PSME1
GO_PROTEASOMAL_PROTEIN_CATABOLIC_PROCESS	20258	1027	238	31	1.36136	5.85038	1.4113e-06	0.00189584	1	1	ANAPC4,AUP1,AURKA,CDC16,CDC27,CLOCK,CSNK1A1,DNAJC10,FAF2,FBXO4,FOXRED2,KCTD17,PSMA4,PSMA7,PSMB3,PSMB7,PSMC1,PSMD11,PSMD12,PSMD14,PSMD5,PSMD9,PSME1,RNF44,TOPORS,UBE2J1,UBQLN1,UBXN1,UBXN8,UFD1L,WFS1
GO_RIBOSOME_BIOGENESIS	20258	1027	232	30	1.35089	5.61688	2.41612e-06	0.00208372	0.999999	1	ABT1,CDKN2A,DDX28,DDX47,DIS3L,ERI2,EXOSC7,FCF1,GTPBP10,GTPBP4,IMP3,LSG1,MDN1,MRPL20,MRPL36,NAF1,NGDN,NHP2L1,ORAOV1,PAPD5,POP4,RIOK1,RPF1,RPL4,RPL7,RPP30,RRP8,RRS1,TEX10,WBP11
GO_TRANSCRIPTION_ELONGATION_FROM_RNA_POLYMERASE_II_PROMOTER	20258	1027	64	14	2.10934	5.52068	3.01521e-06	0.00208372	0.999999	1	CCNH,CCNK,CDK9,CTDP1,ELL2,GTF2A2,GTF2F2,NCBP1,POLR2H,POLR2I,POLR2J,SUPT16H,TAF2,TBP
GO_NCRNA_TRANSCRIPTION	20258	1027	73	15	2.01905	5.50831	3.10232e-06	0.00208372	0.999999	1	CCNK,CDK9,ELL2,GTF2A2,GTF2F2,INTS12,INTS5,INTS9,NCBP1,OBFC2B,POLR2H,POLR2I,POLR2J,SNAPC3,TBP
GO_DNA_TEMPLATED_TRANSCRIPTION_ELONGATION	20258	1027	76	15	1.96095	5.2794	5.25535e-06	0.00302558	0.999999	1	CCNH,CCNK,CDK9,CTDP1,ELL2,GTF2A2,GTF2F2,NCBP1,POLR2H,POLR2I,POLR2J,SUPT16H,TAF1D,TAF2,TBP
GO_DNA_TEMPLATED_TRANSCRIPTION_INITIATION	20258	1027	161	23	1.49463	5.16799	6.79222e-06	0.00342158	0.999998	1	CCNH,CDK9,GTF2A2,GTF2F2,MED1,MED10,MED14,MED15,MED27,MED8,NR2F6,NR4A1,POLR2H,POLR2I,POLR2J,POLR3H,RBPJ,SMARCA5,TAF1D,TAF2,TBP,TFAM,THRAP3
GO_POSITIVE_REGULATION_OF_PROTEIN_MODIFICATION_BY_SMALL_PROTEIN_CONJUGATION_OR_REMOVAL	20258	1027	176	24	1.42751	5.01211	9.72507e-06	0.00422177	0.999997	1	ANAPC4,CDC16,CDC27,CDK9,CDKN2A,FBXO22,FBXO4,PIAS3,PSMA4,PSMA7,PSMB3,PSMB7,PSMC1,PSMD11,PSMD12,PSMD14,PSMD5,PSMD9,PSME1,SART3,TOPORS,UBE2N,UBQLN1,WFS1
GO_ANTIGEN_PROCESSING_AND_PRESENTATION_OF_EXOGENOUS_PEPTIDE_ANTIGEN_VIA_MHC_CLASS_I	20258	1027	53	12	2.15903	4.97981	1.04758e-05	0.00422177	0.999998	1	CD207,PSMA4,PSMA7,PSMB3,PSMB7,PSMC1,PSMD11,PSMD12,PSMD14,PSMD5,PSMD9,PSME1
GO_REGULATION_OF_PROTEIN_UBIQUITINATION_INVOLVED_IN_UBIQUITIN_DEPENDENT_PROTEIN_CATABOLIC_PROCESS	20258	1027	91	16	1.79419	4.91255	1.22306e-05	0.00438814	0.999997	1	ANAPC4,CDC16,CDC27,CDKN2A,FBXO22,PSMA4,PSMA7,PSMB3,PSMB7,PSMC1,PSMD11,PSMD12,PSMD14,PSMD5,PSMD9,PSME1
GO_REGULATION_OF_LIGASE_ACTIVITY	20258	1027	112	18	1.66455	4.88384	1.30664e-05	0.00438814	0.999997	1	ANAPC4,CDC16,CDC27,CDKN2A,LCMT1,PSMA4,PSMA7,PSMB3,PSMB7,PSMC1,PSMD11,PSMD12,PSMD14,PSMD5,PSMD9,PSME1,TOPORS,UBE2N
GO_NEGATIVE_REGULATION_OF_PROTEIN_MODIFICATION_BY_SMALL_PROTEIN_CONJUGATION_OR_REMOVAL	20258	1027	125	19	1.58413	4.76349	1.7239e-05	0.00534409	0.999995	1	ANAPC4,CDC16,CDC27,CDKN2A,GTPBP4,PER2,PIAS3,PSMA4,PSMA7,PSMB3,PSMB7,PSMC1,PSMD11,PSMD12,PSMD14,PSMD5,PSMD9,PSME1,UBXN1
GO_POSITIVE_REGULATION_OF_LIGASE_ACTIVITY	20258	1027	94	16	1.74739	4.72849	1.86859e-05	0.00537888	0.999996	1	ANAPC4,CDC16,CDC27,PSMA4,PSMA7,PSMB3,PSMB7,PSMC1,PSMD11,PSMD12,PSMD14,PSMD5,PSMD9,PSME1,TOPORS,UBE2N
GO_PROTEIN_FOLDING	20258	1027	185	24	1.35556	4.64459	2.26677e-05	0.00609007	0.999992	1	AARS,CCT6A,CSNK2A2,DNAJB1,DNAJC10,FKBP6,FKBPL,GNAT1,GNAT2,GRPEL1,GRPEL2,HSP90AB1,HSPA14,PPID,PPIF,PPIH,PTGES3,RGS7,TBCA,TBCD,TMEM111,TOR1B,TTC9C,WFS1
GO_TRANSCRIPTION_INITIATION_FROM_RNA_POLYMERASE_II_PROMOTER	20258	1027	129	19	1.53868	4.56628	2.71471e-05	0.00663809	0.999992	1	CCNH,CDK9,GTF2A2,GTF2F2,MED1,MED10,MED14,MED15,MED27,MED8,NR2F6,NR4A1,POLR2H,POLR2I,POLR2J,RBPJ,TAF2,TBP,THRAP3
GO_TRANSLATIONAL_ELONGATION	20258	1027	97	16	1.70207	4.55281	2.80019e-05	0.00663809	0.999993	1	DAP3,EEFSEC,GADD45GIP1,MRPL13,MRPL2,MRPL20,MRPL28,MRPL32,MRPL34,MRPL36,MRPL42,MRPL50,MRPS18C,MRPS23,MRPS35,SECISBP2
GO_REGULATION_OF_ESTABLISHMENT_OF_PLANAR_POLARITY	20258	1027	98	16	1.68727	4.49602	3.19138e-05	0.00714514	0.999992	1	AP2A1,AP2S1,CTHRC1,DVL2,GRHL3,PSMA4,PSMA7,PSMB3,PSMB7,PSMC1,PSMD11,PSMD12,PSMD14,PSMD5,PSMD9,PSME1
GO_NON_CANONICAL_WNT_SIGNALING_PATHWAY	20258	1027	121	18	1.55305	4.41715	3.82693e-05	0.00798078	0.999989	1	AP2A1,AP2S1,CTHRC1,DVL2,GNAT2,GRHL3,PSMA4,PSMA7,PSMB3,PSMB7,PSMC1,PSMD11,PSMD12,PSMD14,PSMD5,PSMD9,PSME1,SFRP4
GO_REGULATION_OF_CELLULAR_AMINO_ACID_METABOLIC_PROCESS	20258	1027	60	12	1.98006	4.40223	3.96069e-05	0.00798078	0.999992	1	DUOXA2,PSMA4,PSMA7,PSMB3,PSMB7,PSMC1,PSMD11,PSMD12,PSMD14,PSMD5,PSMD9,PSME1
GO_RNA_SPLICING_VIA_TRANSESTERIFICATION_REACTIONS	20258	1027	231	27	1.20512	4.32486	4.73306e-05	0.00908297	0.999982	1	AQR,CLP1,CPSF2,DHX16,GTF2F2,HNRNPF,NCBP1,NHP2L1,PLRG1,POLR2H,POLR2I,POLR2J,PPIH,PRPF40A,PRPF6,RBM17,SART3,SF3A1,SFPQ,SMNDC1,SNRNP25,SNRPF,SRSF1,SRSF3,TGS1,USP39,WBP11
GO_REGULATION_OF_CELLULAR_PROTEIN_CATABOLIC_PROCESS	20258	1027	248	28	1.15514	4.19276	6.4157e-05	0.0117524	0.999975	1	ANAPC4,ARAF,AURKA,BAG6,BCAP31,CDC16,CDC27,CDKN2A,CSNK1A1,CSNK2A2,FBXO22,HSP90AB1,LCMT1,PSMA4,PSMA7,PSMB3,PSMB7,PSMC1,PSMD11,PSMD12,PSMD14,PSMD5,PSMD9,PSME1,RNF144B,UBQLN1,UBXN1,ZW10
GO_MITOCHONDRIAL_TRANSLATION	20258	1027	94	15	1.65429	4.1348	7.33158e-05	0.0128462	0.999981	1	DAP3,GADD45GIP1,MRPL13,MRPL2,MRPL20,MRPL28,MRPL32,MRPL34,MRPL36,MRPL42,MRPL50,MRPS18C,MRPS23,MRPS35,NDUFA7
GO_NIK_NF_KAPPAB_SIGNALING	20258	1027	74	13	1.79297	4.09954	7.95163e-05	0.0133521	0.999982	1	COPS8,PPP4C,PSMA4,PSMA7,PSMB3,PSMB7,PSMC1,PSMD11,PSMD12,PSMD14,PSMD5,PSMD9,PSME1
GO_TRANSLATIONAL_TERMINATION	20258	1027	85	14	1.69995	4.05135	8.88493e-05	0.0143225	0.999978	1	DAP3,GADD45GIP1,MRPL13,MRPL2,MRPL20,MRPL28,MRPL32,MRPL34,MRPL36,MRPL42,MRPL50,MRPS18C,MRPS23,MRPS35
GO_ANTIGEN_PROCESSING_AND_PRESENTATION_OF_PEPTIDE_ANTIGEN_VIA_MHC_CLASS_I	20258	1027	76	13	1.7545	3.9761	0.000105657	0.0159206	0.999975	1	BCAP31,CD207,PSMA4,PSMA7,PSMB3,PSMB7,PSMC1,PSMD11,PSMD12,PSMD14,PSMD5,PSMD9,PSME1
GO_POSITIVE_REGULATION_OF_CANONICAL_WNT_SIGNALING_PATHWAY	20258	1027	108	16	1.5471	3.97198	0.000106664	0.0159206	0.99997	1	BAMBI,DAPK3,DVL2,PSMA4,PSMA7,PSMB3,PSMB7,PSMC1,PSMD11,PSMD12,PSMD14,PSMD5,PSMD9,PSME1,RBPJ,SFRP4
GO_NEGATIVE_REGULATION_OF_CANONICAL_WNT_SIGNALING_PATHWAY	20258	1027	146	19	1.36009	3.8237	0.000150072	0.0208753	0.999951	1	CSNK1A1,CTHRC1,DVL2,IGFBP4,LZTS2,PSMA4,PSMA7,PSMB3,PSMB7,PSMC1,PSMD11,PSMD12,PSMD14,PSMD5,PSMD9,PSME1,SFRP4,SOX17,STK4
GO_POSITIVE_REGULATION_OF_VIRAL_TRANSCRIPTION	20258	1027	32	8	2.30198	3.82327	0.000150219	0.0208753	0.999979	1	CDK9,CTDP1,GTF2F2,POLR2H,POLR2I,POLR2J,SMARCA4,TFAP4
GO_CELLULAR_PROTEIN_COMPLEX_DISASSEMBLY	20258	1027	112	16	1.49463	3.78247	0.000165017	0.0221673	0.999952	1	CFL2,DAP3,GADD45GIP1,MRPL13,MRPL2,MRPL20,MRPL28,MRPL32,MRPL34,MRPL36,MRPL42,MRPL50,MRPS18C,MRPS23,MRPS35,PEX14
GO_GENE_SILENCING	20258	1027	148	19	1.34046	3.74534	0.000179747	0.0233671	0.99994	1	CLP1,DICER1,DPY30,FKBP6,H2AFZ,HDAC2,MBD1,NCBP1,NUP155,NUP35,NUP37,POLR2H,POLR2I,POLR2J,POM121,RBM4,RRP8,SMARCA5,SNIP1
GO_RRNA_METABOLIC_PROCESS	20258	1027	186	22	1.22226	3.71217	0.000194013	0.0237823	0.999929	1	ABT1,CDKN2A,DDX47,DIS3L,ERI2,EXOSC7,FCF1,IMP3,NAF1,NGDN,NHP2L1,PAPD5,POP4,RIOK1,RPF1,RPL4,RPL7,RPP30,RRP8,RRS1,TEX10,WBP11
GO_PROTEASOME_ASSEMBLY	20258	1027	12	5	3.03895	3.71054	0.000194743	0.0237823	0.999988	1	PSMD11,PSMD5,PSMD9,PSMG1,SHFM1
GO_TRNA_PROCESSING	20258	1027	92	14	1.58578	3.67365	0.000212008	0.0251292	0.999943	1	AARS,ADAT1,CLP1,GTPBP3,METTL19,OSGEP,POP4,POP7,RG9MTD1,RPP30,RPUSD4,TRMT11,TRPT1,TYW5
GO_MACROMOLECULAR_COMPLEX_DISASSEMBLY	20258	1027	163	20	1.27518	3.64166	0.000228211	0.0262769	0.99992	1	CFL2,CSNK1A1,DAP3,DVL2,GADD45GIP1,MRPL13,MRPL2,MRPL20,MRPL28,MRPL32,MRPL34,MRPL36,MRPL42,MRPL50,MRPS18C,MRPS23,MRPS35,PEX14,SMARCA4,SUPT16H
GO_REGULATION_OF_GENE_EXPRESSION_EPIGENETIC	20258	1027	155	19	1.27379	3.48415	0.00032798	0.0367156	0.999886	1	CLP1,DEK,DICER1,DPY30,EED,EIF1,H2AFZ,HDAC2,KLF2,MBD1,POLR2H,RBM4,RRP8,SMARCA5,SNIP1,TAF1D,TBP,TDG,TFAP2C
GO_REGULATION_OF_RNA_STABILITY	20258	1027	120	16	1.39509	3.4332	0.00036881	0.0400381	0.999884	1	DCP1A,DOM3Z,EXOSC7,IGF2BP1,PSMA4,PSMA7,PSMB3,PSMB7,PSMC1,PSMD11,PSMD12,PSMD14,PSMD5,PSMD9,PSME1,THRAP3
GO_PROTEIN_POLYUBIQUITINATION	20258	1027	208	23	1.12511	3.42305	0.00037753	0.0400381	0.999851	1	ANAPC4,CDC16,CDC27,CDKN2A,FBXO22,FBXO4,HACE1,PSMA4,PSMA7,PSMB3,PSMB7,PSMC1,PSMD11,PSMD12,PSMD14,PSMD5,PSMD9,PSME1,RNF144B,SHARPIN,TOPORS,UBE2N,UBOX5
GO_ER_ASSOCIATED_UBIQUITIN_DEPENDENT_PROTEIN_CATABOLIC_PROCESS	20258	1027	56	10	1.81656	3.34199	0.000455003	0.047017	0.999902	1	AUP1,DNAJC10,FAF2,FOXRED2,PSMC1,UBE2J1,UBQLN1,UBXN8,UFD1L,WFS1
